# Supplementary material for: Physics-informed deep learning for molecular solubility prediction: integrating thermodynamic constraints with neural network architectures
Source: Sci Rep. 2026 Apr 27;16:19450. doi: 10.1038/s41598-026-49635-4 (PMC13287665; doi:10.1038/s41598-026-49635-4)
Supplement: Supplementary file 2 — Supplementary Material 2 [file 41598_2026_49635_MOESM2_ESM.gz]

Archive with 38 entries (29 files):
- pinn_solubility
- pinn_solubility/models
- pinn_solubility/models/pinn_model.py
- pinn_solubility/models/__init__.py
- pinn_solubility/models/smiles_cnn_encoder.py
- pinn_solubility/models/physics_features.py
- pinn_solubility/models/consistency_layer.py
- pinn_solubility/models/prediction_heads.py
- pinn_solubility/models/gat_encoder.py
- pinn_solubility/main.py
- pinn_solubility/losses
- pinn_solubility/losses/__init__.py
- pinn_solubility/losses/data_loss.py
- pinn_solubility/losses/physics_losses.py
- pinn_solubility/losses/combined_loss.py
- pinn_solubility/baselines
- pinn_solubility/baselines/__init__.py
- pinn_solubility/baselines/baselines.py
- pinn_solubility/evaluation
- pinn_solubility/evaluation/__init__.py
- pinn_solubility/evaluation/metrics.py
- pinn_solubility/evaluation/physics_metrics.py
- pinn_solubility/evaluation/evaluate.py
- pinn_solubility/evaluation/uncertainty.py
- pinn_solubility/utils
- pinn_solubility/utils/__init__.py
- pinn_solubility/utils/visualization.py
- pinn_solubility/utils/chemistry.py
- pinn_solubility/configs
- pinn_solubility/configs/__init__.py
- pinn_solubility/configs/default_config.py
- pinn_solubility/training
- pinn_solubility/training/__init__.py
- pinn_solubility/training/trainer.py
- pinn_solubility/data
- pinn_solubility/data/__init__.py
- pinn_solubility/data/dataset.py
- pinn_solubility/data/splits.py
