# Supplementary material for: Physics-informed deep learning for molecular solubility prediction: integrating thermodynamic constraints with neural network architectures
Source: Sci Rep. 2026 Apr 27;16:19450. doi: 10.1038/s41598-026-49635-4 (PMC13287665; doi:10.1038/s41598-026-49635-4)
Supplement: Supplementary file 2 — Supplementary Material 2 [file 41598_2026_49635_MOESM2_ESM.gz › pinn_solubility/models/pinn_model.py]

"""
Full Physics-Informed Neural Network (PINN) for Molecular Solubility Prediction.

Architecture:
    3 parallel encoders (GAT, SMILES CNN, Physics Features)
    -> Concatenation (R^640)
    -> Shared dense layers (1024 -> 512)
    -> Multi-task prediction heads (logS, cavity, elec, vdW, H-bond)
    -> Consistency layer (thermodynamic refinement)

Total parameters: ~2.4M
"""
import torch
import torch.nn as nn
from typing import Dict

from models.gat_encoder import GATEncoder
from models.smiles_cnn_encoder import SMILESCNNEncoder
from models.physics_features import PhysicsFeaturesEncoder
from models.prediction_heads import MultiTaskHeads
from models.consistency_layer import ConsistencyLayer


class PINNSolubilityModel(nn.Module):

    def __init__(
        self,
        atom_feature_dim: int = 78,
        gat_hidden_dim: int = 256,
        gat_num_layers: int = 6,
        gat_num_heads: int = 8,
        gat_output_dim: int = 384,
        smiles_vocab_size: int = 512,
        smiles_embed_dim: int = 256,
        smiles_kernel_sizes: list = None,
        smiles_num_filters: int = 256,
        smiles_output_dim: int = 192,
        physics_input_dim: int = 12,
        physics_hidden_dim: int = 128,
        physics_output_dim: int = 64,
        shared_hidden_dims: list = None,
        head_hidden_dim: int = 256,
        consistency_alpha_init: float = 0.5,
        R: float = 8.314e-3,
        T: float = 298.0,
        w_donor_init: float = 6.3,
        w_acceptor_init: float = 4.2,
        dropout: float = 0.2,
    ):
        super().__init__()

        if smiles_kernel_sizes is None:
            smiles_kernel_sizes = [5, 7, 11]
        if shared_hidden_dims is None:
            shared_hidden_dims = [1024, 512]

        # --- Encoders ---
        self.gat_encoder = GATEncoder(
            atom_feature_dim=atom_feature_dim,
            hidden_dim=gat_hidden_dim,
            num_layers=gat_num_layers,
            num_heads=gat_num_heads,
            output_dim=gat_output_dim,
            dropout=dropout,
        )
        self.smiles_encoder = SMILESCNNEncoder(
            vocab_size=smiles_vocab_size,
            embed_dim=smiles_embed_dim,
            kernel_sizes=smiles_kernel_sizes,
            num_filters=smiles_num_filters,
            output_dim=smiles_output_dim,
            dropout=dropout,
        )
        self.physics_encoder = PhysicsFeaturesEncoder(
            input_dim=physics_input_dim,
            hidden_dim=physics_hidden_dim,
            output_dim=physics_output_dim,
            dropout=dropout,
        )

        # --- Shared Dense Layers ---
        actual_combined = gat_output_dim + smiles_output_dim + physics_output_dim
        shared_layers = []
        in_dim = actual_combined
        for h_dim in shared_hidden_dims:
            shared_layers.extend([
                nn.Linear(in_dim, h_dim),
                nn.BatchNorm1d(h_dim),
                nn.ReLU(),
                nn.Dropout(dropout),
            ])
            in_dim = h_dim
        self.shared_dense = nn.Sequential(*shared_layers)
        shared_output_dim = shared_hidden_dims[-1]

        # --- Multi-Task Prediction Heads ---
        self.prediction_heads = MultiTaskHeads(
            input_dim=shared_output_dim,
            head_hidden_dim=head_hidden_dim,
            dropout=dropout,
            w_donor_init=w_donor_init,
            w_acceptor_init=w_acceptor_init,
        )

        # --- Consistency Layer ---
        self.consistency_layer = ConsistencyLayer(
            alpha_init=consistency_alpha_init, R=R, T=T,
        )

    def forward(self, batch: Dict) -> Dict:
        # Encode
        h_graph = self.gat_encoder(batch['graph'])
        h_smiles = self.smiles_encoder(batch['smiles_tokens'])
        h_physics = self.physics_encoder(batch['physics_features'])

        # Concatenate
        h_combined = torch.cat([h_graph, h_smiles, h_physics], dim=-1)

        # Shared dense
        h_shared = self.shared_dense(h_combined)

        # Prediction heads
        n_donors = batch['physics_features'][:, 6]
        n_acceptors = batch['physics_features'][:, 7]
        head_outputs = self.prediction_heads(h_shared, n_donors, n_acceptors)

        # Consistency layer
        consistency_outputs = self.consistency_layer(
            logs_pred=head_outputs['logs'],
            dg_cavity=head_outputs['dg_cavity'],
            dg_elec=head_outputs['dg_elec'],
            dg_vdw=head_outputs['dg_vdw'],
            dg_hbond=head_outputs['dg_hbond'],
        )

        return {
            'logs_raw': head_outputs['logs'],
            'dg_cavity': head_outputs['dg_cavity'],
            'dg_elec': head_outputs['dg_elec'],
            'dg_vdw': head_outputs['dg_vdw'],
            'dg_hbond': head_outputs['dg_hbond'],
            'logs_final': consistency_outputs['logs_final'],
            'dg_total': consistency_outputs['dg_total'],
            'logs_thermo': consistency_outputs['logs_thermo'],
            'alpha': consistency_outputs['alpha'],
            'h_shared': h_shared,
        }

    def count_parameters(self) -> int:
        return sum(p.numel() for p in self.parameters() if p.requires_grad)

    def get_hbond_weights(self) -> Dict[str, float]:
        return {
            'w_donor': self.prediction_heads.hbond_head.w_donor.item(),
            'w_acceptor': self.prediction_heads.hbond_head.w_acceptor.item(),
        }
