# Supplementary material for: Physics-informed deep learning for molecular solubility prediction: integrating thermodynamic constraints with neural network architectures
Source: Sci Rep. 2026 Apr 27;16:19450. doi: 10.1038/s41598-026-49635-4 (PMC13287665; doi:10.1038/s41598-026-49635-4)
Supplement: Supplementary file 2 — Supplementary Material 2 [file 41598_2026_49635_MOESM2_ESM.gz › pinn_solubility/models/smiles_cnn_encoder.py]

"""
SMILES CNN encoder with multi-scale 1D convolutions.
Kernels: 3×3 (paper says 5,7,11 but also mentions 3,5,7 in figure; we use 5,7,11 from text).
BPE tokenization → embedding → parallel convolutions → global max pool → projection.
Output: h_smiles ∈ R^192
"""
import torch
import torch.nn as nn
import torch.nn.functional as F


class SMILESCNNEncoder(nn.Module):
    """
    Multi-scale 1D CNN encoder for SMILES strings.

    Architecture:
        - BPE embedding (512 vocab → 256-dim)
        - Three parallel 1D conv layers (kernel sizes 5, 7, 11)
        - Each conv: 256 filters + BatchNorm + ReLU
        - Global max pooling per conv branch
        - Concatenate → 768-dim → Linear projection → 192-dim
    """

    def __init__(
        self,
        vocab_size: int = 512,
        embed_dim: int = 256,
        kernel_sizes: list = None,
        num_filters: int = 256,
        output_dim: int = 192,
        dropout: float = 0.2,
    ):
        super().__init__()

        if kernel_sizes is None:
            kernel_sizes = [5, 7, 11]

        self.embedding = nn.Embedding(
            num_embeddings=vocab_size,
            embedding_dim=embed_dim,
            padding_idx=0,
        )

        # Parallel 1D convolution branches
        self.conv_branches = nn.ModuleList()
        for ks in kernel_sizes:
            branch = nn.Sequential(
                nn.Conv1d(
                    in_channels=embed_dim,
                    out_channels=num_filters,
                    kernel_size=ks,
                    padding=ks // 2,  # Same padding
                ),
                nn.BatchNorm1d(num_filters),
                nn.ReLU(),
            )
            self.conv_branches.append(branch)

        # Output projection: concat(3 branches) → 768 → output_dim
        concat_dim = num_filters * len(kernel_sizes)  # 256 * 3 = 768
        self.output_proj = nn.Sequential(
            nn.Linear(concat_dim, output_dim),
            nn.ReLU(),
            nn.Dropout(dropout),
        )

    def forward(self, smiles_tokens: torch.Tensor) -> torch.Tensor:
        """
        Args:
            smiles_tokens: (batch_size, max_length) tokenized SMILES

        Returns:
            h_smiles: (batch_size, output_dim=192)
        """
        # Embedding: (B, L) → (B, L, embed_dim)
        x = self.embedding(smiles_tokens)

        # Transpose for Conv1d: (B, L, C) → (B, C, L)
        x = x.transpose(1, 2)

        # Parallel convolutions with global max pooling
        branch_outputs = []
        for conv in self.conv_branches:
            h = conv(x)              # (B, num_filters, L)
            h = h.max(dim=2).values  # (B, num_filters) — global max pool
            branch_outputs.append(h)

        # Concatenate branches
        h_concat = torch.cat(branch_outputs, dim=-1)  # (B, 768)

        # Project to output dimension
        h_smiles = self.output_proj(h_concat)  # (B, 192)

        return h_smiles
