# Supplementary material for: Physics-informed deep learning for molecular solubility prediction: integrating thermodynamic constraints with neural network architectures
Source: Sci Rep. 2026 Apr 27;16:19450. doi: 10.1038/s41598-026-49635-4 (PMC13287665; doi:10.1038/s41598-026-49635-4)
Supplement: Supplementary file 2 — Supplementary Material 2 [file 41598_2026_49635_MOESM2_ESM.gz › pinn_solubility/models/physics_features.py]

"""
Physics features calculator and MLP encoder.
12 physical descriptors → 2-layer MLP [12 → 128 → 64] → R^64
"""
import torch
import torch.nn as nn


class PhysicsFeaturesEncoder(nn.Module):
    """
    MLP encoder for physics-derived molecular features.

    Input: 12 features (SASA, volume, charges, H-bond counts, LogP, TPSA, etc.)
    Output: h_physics ∈ R^64
    """

    def __init__(
        self,
        input_dim: int = 12,
        hidden_dim: int = 128,
        output_dim: int = 64,
        dropout: float = 0.2,
    ):
        super().__init__()

        self.mlp = nn.Sequential(
            nn.Linear(input_dim, hidden_dim),
            nn.BatchNorm1d(hidden_dim),
            nn.ReLU(),
            nn.Dropout(dropout),
            nn.Linear(hidden_dim, output_dim),
            nn.BatchNorm1d(output_dim),
            nn.ReLU(),
            nn.Dropout(dropout),
        )

    def forward(self, physics_features: torch.Tensor) -> torch.Tensor:
        """
        Args:
            physics_features: (batch_size, 12) physical descriptors

        Returns:
            h_physics: (batch_size, 64)
        """
        return self.mlp(physics_features)
