# Supplementary material for: Physics-informed deep learning for molecular solubility prediction: integrating thermodynamic constraints with neural network architectures
Source: Sci Rep. 2026 Apr 27;16:19450. doi: 10.1038/s41598-026-49635-4 (PMC13287665; doi:10.1038/s41598-026-49635-4)
Supplement: Supplementary file 2 — Supplementary Material 2 [file 41598_2026_49635_MOESM2_ESM.gz › pinn_solubility/models/consistency_layer.py]

"""
Thermodynamic Consistency Layer.

Enforces:
    ΔG_total = ΔG_cav + ΔG_elec + ΔG_vdW + ΔG_Hbond
    logS_final = (1-α) · logS_pred + α · (-ΔG_total / (RT·ln(10)))

where α ≈ 0.7 is a learned trust parameter (initialized at 0.5).
"""
import torch
import torch.nn as nn
import math


class ConsistencyLayer(nn.Module):
    """
    Thermodynamic consistency layer that blends the direct logS prediction
    with the thermodynamically-derived logS from energy components.
    """

    def __init__(
        self,
        alpha_init: float = 0.5,
        R: float = 8.314e-3,  # kJ/(mol·K)
        T: float = 298.0,
    ):
        super().__init__()

        # Learned trust parameter (constrained to [0, 1] via sigmoid)
        self._alpha_logit = nn.Parameter(
            torch.tensor(math.log(alpha_init / (1 - alpha_init)))
        )

        self.R = R
        self.T = T
        self.RT_ln10 = R * T * math.log(10)  # ≈ 5.708 kJ/mol

    @property
    def alpha(self) -> torch.Tensor:
        """Learned trust parameter in [0, 1]."""
        return torch.sigmoid(self._alpha_logit)

    def forward(
        self,
        logs_pred: torch.Tensor,
        dg_cavity: torch.Tensor,
        dg_elec: torch.Tensor,
        dg_vdw: torch.Tensor,
        dg_hbond: torch.Tensor,
    ) -> dict:
        """
        Args:
            logs_pred: (B,) direct logS prediction from head
            dg_cavity: (B,) cavity formation energy (kJ/mol)
            dg_elec: (B,) electrostatic energy (kJ/mol)
            dg_vdw: (B,) van der Waals energy (kJ/mol)
            dg_hbond: (B,) H-bonding energy (kJ/mol)

        Returns:
            Dict with:
                'logs_final': refined logS prediction
                'dg_total': total solvation free energy
                'alpha': current trust parameter value
        """
        # Total solvation free energy from components
        dg_total = dg_cavity + dg_elec + dg_vdw + dg_hbond

        # Thermodynamically-derived logS:
        # ΔG = -RT·ln(S/S0) -> logS = -ΔG / (RT·ln(10))
        logs_thermo = -dg_total / self.RT_ln10

        # Blend direct prediction with thermodynamic derivation
        alpha = self.alpha
        logs_final = (1 - alpha) * logs_pred + alpha * logs_thermo

        return {
            'logs_final': logs_final,
            'dg_total': dg_total,
            'logs_thermo': logs_thermo,
            'alpha': alpha,
        }
