# Supplementary material for: Physics-informed deep learning for molecular solubility prediction: integrating thermodynamic constraints with neural network architectures
Source: Sci Rep. 2026 Apr 27;16:19450. doi: 10.1038/s41598-026-49635-4 (PMC13287665; doi:10.1038/s41598-026-49635-4)
Supplement: Supplementary file 2 — Supplementary Material 2 [file 41598_2026_49635_MOESM2_ESM.gz › pinn_solubility/models/prediction_heads.py]

"""
Multi-task prediction heads for solubility and thermodynamic components.

Five parallel heads:
1. LogS Head: linear activation
2. Cavity Head: ReLU activation (ensures ΔG_cav > 0)
3. Electrostatic Head: linear activation (can be ±)
4. van der Waals Head: negative ReLU (ensures ΔG_vdW < 0)
5. H-bonding Head: semi-empirical form with learned weights
"""
import torch
import torch.nn as nn
import torch.nn.functional as F


class PredictionHead(nn.Module):
    """Generic prediction head MLP with configurable activation."""

    def __init__(
        self,
        input_dim: int,
        hidden_dim: int = 256,
        output_activation: str = 'linear',
        dropout: float = 0.2,
    ):
        """
        Args:
            input_dim: Input feature dimension
            hidden_dim: Hidden layer dimension
            output_activation: 'linear', 'relu', 'neg_relu'
        """
        super().__init__()

        self.output_activation = output_activation

        self.mlp = nn.Sequential(
            nn.Linear(input_dim, hidden_dim),
            nn.BatchNorm1d(hidden_dim),
            nn.ReLU(),
            nn.Dropout(dropout),
            nn.Linear(hidden_dim, hidden_dim // 2),
            nn.BatchNorm1d(hidden_dim // 2),
            nn.ReLU(),
            nn.Dropout(dropout),
            nn.Linear(hidden_dim // 2, 1),
        )

    def forward(self, x: torch.Tensor) -> torch.Tensor:
        """
        Args:
            x: (batch_size, input_dim)

        Returns:
            pred: (batch_size, 1)
        """
        out = self.mlp(x)

        if self.output_activation == 'relu':
            out = F.relu(out)  # Ensures positive (cavity energy)
        elif self.output_activation == 'neg_relu':
            out = -F.relu(-out)  # Ensures negative (vdW energy)

        return out


class HBondingHead(nn.Module):
    """
    Semi-empirical H-bonding prediction head.

    ΔG_Hbond = -N_donor · w_donor - N_acceptor · w_acceptor

    where w_donor and w_acceptor are learned scalar weights
    initialized to literature values (6.3 and 4.2 kJ/mol).
    """

    def __init__(
        self,
        w_donor_init: float = 6.3,
        w_acceptor_init: float = 4.2,
    ):
        super().__init__()

        # Trainable weights initialized to literature values
        self.w_donor = nn.Parameter(torch.tensor(w_donor_init))
        self.w_acceptor = nn.Parameter(torch.tensor(w_acceptor_init))

    def forward(
        self,
        n_donors: torch.Tensor,
        n_acceptors: torch.Tensor,
    ) -> torch.Tensor:
        """
        Args:
            n_donors: (batch_size,) number of H-bond donors
            n_acceptors: (batch_size,) number of H-bond acceptors

        Returns:
            dg_hbond: (batch_size, 1) H-bonding energy (kJ/mol, negative)
        """
        dg_hbond = -(n_donors * self.w_donor + n_acceptors * self.w_acceptor)
        return dg_hbond.unsqueeze(-1)


class MultiTaskHeads(nn.Module):
    """
    All five prediction heads combined.

    Outputs:
        logs_pred: predicted logS
        dg_cavity: predicted cavity formation energy (>0)
        dg_elec: predicted electrostatic energy (±)
        dg_vdw: predicted van der Waals energy (<0)
        dg_hbond: predicted H-bonding energy (<0)
    """

    def __init__(
        self,
        input_dim: int = 512,
        head_hidden_dim: int = 256,
        dropout: float = 0.2,
        w_donor_init: float = 6.3,
        w_acceptor_init: float = 4.2,
    ):
        super().__init__()

        # LogS prediction head
        self.logs_head = PredictionHead(
            input_dim=input_dim,
            hidden_dim=head_hidden_dim,
            output_activation='linear',
            dropout=dropout,
        )

        # Cavity energy head (must be positive)
        self.cavity_head = PredictionHead(
            input_dim=input_dim,
            hidden_dim=head_hidden_dim,
            output_activation='relu',
            dropout=dropout,
        )

        # Electrostatic energy head (can be ±)
        self.elec_head = PredictionHead(
            input_dim=input_dim,
            hidden_dim=head_hidden_dim,
            output_activation='linear',
            dropout=dropout,
        )

        # van der Waals energy head (must be negative)
        self.vdw_head = PredictionHead(
            input_dim=input_dim,
            hidden_dim=head_hidden_dim,
            output_activation='neg_relu',
            dropout=dropout,
        )

        # H-bonding head (semi-empirical)
        self.hbond_head = HBondingHead(
            w_donor_init=w_donor_init,
            w_acceptor_init=w_acceptor_init,
        )

    def forward(
        self,
        h_shared: torch.Tensor,
        n_donors: torch.Tensor,
        n_acceptors: torch.Tensor,
    ) -> dict:
        """
        Args:
            h_shared: (batch_size, input_dim) shared representation
            n_donors: (batch_size,) H-bond donor counts
            n_acceptors: (batch_size,) H-bond acceptor counts

        Returns:
            Dict with keys: 'logs', 'dg_cavity', 'dg_elec', 'dg_vdw', 'dg_hbond'
        """
        logs = self.logs_head(h_shared)        # (B, 1)
        dg_cav = self.cavity_head(h_shared)    # (B, 1) ≥ 0
        dg_elec = self.elec_head(h_shared)     # (B, 1) ±
        dg_vdw = self.vdw_head(h_shared)       # (B, 1) ≤ 0
        dg_hbond = self.hbond_head(n_donors, n_acceptors)  # (B, 1) ≤ 0

        return {
            'logs': logs.squeeze(-1),
            'dg_cavity': dg_cav.squeeze(-1),
            'dg_elec': dg_elec.squeeze(-1),
            'dg_vdw': dg_vdw.squeeze(-1),
            'dg_hbond': dg_hbond.squeeze(-1),
        }
