# Supplementary material for: Physics-informed deep learning for molecular solubility prediction: integrating thermodynamic constraints with neural network architectures
Source: Sci Rep. 2026 Apr 27;16:19450. doi: 10.1038/s41598-026-49635-4 (PMC13287665; doi:10.1038/s41598-026-49635-4)
Supplement: Supplementary file 2 — Supplementary Material 2 [file 41598_2026_49635_MOESM2_ESM.gz › pinn_solubility/models/gat_encoder.py]

"""
Graph Attention Network (GAT) encoder for molecular graphs.
6 layers, 256-dim hidden, 8 attention heads per layer.
Output: h_graph ∈ R^384 via [mean_pool(H), max_pool(H)]
"""
import torch
import torch.nn as nn
import torch.nn.functional as F

from torch_geometric.nn import GATConv, global_mean_pool, global_max_pool
from torch_geometric.data import Batch


class GATEncoder(nn.Module):
    """
    6-layer Graph Attention Network encoder.

    Architecture:
        - 6 GAT layers with 256-dim hidden and 8 heads
        - Residual connections + LayerNorm
        - Global mean + max pooling → 384-dim output (projected from 512)
    """

    def __init__(
        self,
        atom_feature_dim: int = 78,
        hidden_dim: int = 256,
        num_layers: int = 6,
        num_heads: int = 8,
        output_dim: int = 384,
        dropout: float = 0.2,
        edge_dim: int = None,  # If using edge features
    ):
        super().__init__()

        self.num_layers = num_layers
        self.dropout = dropout

        # Input projection
        self.input_proj = nn.Linear(atom_feature_dim, hidden_dim)

        # GAT layers
        self.gat_layers = nn.ModuleList()
        self.layer_norms = nn.ModuleList()

        for i in range(num_layers):
            in_dim = hidden_dim
            # Each head outputs hidden_dim // num_heads
            head_dim = hidden_dim // num_heads
            gat = GATConv(
                in_channels=in_dim,
                out_channels=head_dim,
                heads=num_heads,
                dropout=dropout,
                concat=True,  # concat heads → hidden_dim
                edge_dim=edge_dim,
            )
            self.gat_layers.append(gat)
            self.layer_norms.append(nn.LayerNorm(hidden_dim))

        # Output projection: [mean_pool, max_pool] → 2*hidden_dim → output_dim
        self.output_proj = nn.Sequential(
            nn.Linear(hidden_dim * 2, output_dim),
            nn.ReLU(),
            nn.Dropout(dropout),
        )

    def forward(self, data: Batch) -> torch.Tensor:
        """
        Args:
            data: PyG Batch with x, edge_index, edge_attr, batch

        Returns:
            h_graph: (batch_size, output_dim) graph-level representation
        """
        x = data.x
        edge_index = data.edge_index
        batch = data.batch

        # Input projection
        h = self.input_proj(x)

        # GAT layers with residual connections
        for i in range(self.num_layers):
            h_prev = h
            h = self.gat_layers[i](h, edge_index)
            h = F.elu(h)
            h = F.dropout(h, p=self.dropout, training=self.training)
            # Residual connection
            h = h + h_prev
            h = self.layer_norms[i](h)

        # Global pooling: [mean_pool, max_pool]
        h_mean = global_mean_pool(h, batch)  # (B, hidden_dim)
        h_max = global_max_pool(h, batch)    # (B, hidden_dim)
        h_graph = torch.cat([h_mean, h_max], dim=-1)  # (B, 2*hidden_dim)

        # Project to output dim
        h_graph = self.output_proj(h_graph)  # (B, output_dim=384)

        return h_graph
