# Supplementary material for: Physics-informed deep learning for molecular solubility prediction: integrating thermodynamic constraints with neural network architectures
Source: Sci Rep. 2026 Apr 27;16:19450. doi: 10.1038/s41598-026-49635-4 (PMC13287665; doi:10.1038/s41598-026-49635-4)
Supplement: Supplementary file 2 — Supplementary Material 2 [file 41598_2026_49635_MOESM2_ESM.gz › pinn_solubility/main.py]

"""
Main entry point for PINN Solubility Prediction.

Usage:
    python main.py --mode train
    python main.py --mode evaluate --checkpoint checkpoints/best_model.pt
    python main.py --mode ablation
    python main.py --mode demo  (runs with synthetic data for testing)
"""
import os
import sys
import argparse
import json
import numpy as np
import torch
from torch.utils.data import DataLoader, Subset

from configs.default_config import get_default_config, Config
from data.dataset import SolubilityDataset, custom_collate_fn, load_aqsoldb, load_qm_thermo
from data.splits import random_split, scaffold_split
from models.pinn_model import PINNSolubilityModel
from losses.combined_loss import CombinedLoss
from training.trainer import Trainer
from evaluation.evaluate import Evaluator
from utils.visualization import plot_training_history, plot_predictions_scatter


def set_seed(seed: int):
    """Set random seeds for reproducibility."""
    np.random.seed(seed)
    torch.manual_seed(seed)
    if torch.cuda.is_available():
        torch.cuda.manual_seed_all(seed)
    torch.backends.cudnn.deterministic = True
    torch.backends.cudnn.benchmark = False


def build_model(config: Config) -> PINNSolubilityModel:
    """Build PINN model from config."""
    model = PINNSolubilityModel(
        atom_feature_dim=config.model.gat.atom_feature_dim,
        gat_hidden_dim=config.model.gat.hidden_dim,
        gat_num_layers=config.model.gat.num_layers,
        gat_num_heads=config.model.gat.num_heads,
        gat_output_dim=config.model.gat.output_dim,
        smiles_vocab_size=config.model.smiles_cnn.vocab_size,
        smiles_embed_dim=config.model.smiles_cnn.embed_dim,
        smiles_kernel_sizes=config.model.smiles_cnn.kernel_sizes,
        smiles_num_filters=config.model.smiles_cnn.num_filters,
        smiles_output_dim=config.model.smiles_cnn.output_dim,
        physics_input_dim=config.model.physics.input_dim,
        physics_hidden_dim=config.model.physics.hidden_dim,
        physics_output_dim=config.model.physics.output_dim,
        shared_hidden_dims=config.model.shared_hidden_dims,
        head_hidden_dim=config.model.head_hidden_dim,
        consistency_alpha_init=config.model.consistency_alpha_init,
        R=config.model.physics.R,
        T=config.model.physics.T,
        w_donor_init=config.model.physics.hbond_donor_init,
        w_acceptor_init=config.model.physics.hbond_acceptor_init,
        dropout=config.model.dropout,
    )
    print(f"Model parameters: {model.count_parameters():,}")
    return model


def build_loss(config: Config) -> CombinedLoss:
    """Build combined loss from config."""
    return CombinedLoss(
        lambda_thermo=config.loss.lambda_thermo,
        lambda_conservation=config.loss.lambda_conservation,
        lambda_monotonicity=config.loss.lambda_monotonicity,
        lambda_bounds=config.loss.lambda_bounds,
        alpha_component=config.loss.alpha_component,
        logs_upper=config.loss.logs_upper,
        logs_lower=config.loss.logs_lower,
        R=config.model.physics.R,
        T=config.model.physics.T,
    )


def create_synthetic_data(n_train=500, n_val=50, n_test=100):
    """
    Create synthetic dataset for testing pipeline without real data.
    Generates random SMILES-like strings and solubility values.
    """
    from rdkit import Chem

    # Common drug-like SMILES for testing
    base_smiles = [
        'CC(=O)Oc1ccccc1C(=O)O',  # Aspirin
        'CC(=O)Nc1ccc(O)cc1',      # Acetaminophen
        'c1ccccc1',                 # Benzene
        'CCO',                      # Ethanol
        'CC(C)Cc1ccc(cc1)C(C)C(=O)O',  # Ibuprofen
        'O=C(O)c1ccccc1O',         # Salicylic acid
        'c1ccc2c(c1)cccc2',        # Naphthalene
        'CC(=O)O',                  # Acetic acid
        'CCCCCCCC',                 # Octane
        'c1cc(ccc1N)S(=O)(=O)N',   # Sulfanilamide
        'OC(=O)CC(O)(CC(=O)O)C(=O)O',  # Citric acid
        'CC12CCC3C(C1CCC2O)CCC4=CC(=O)CCC34C',  # Testosterone
        'CN1C=NC2=C1C(=O)N(C(=O)N2C)C',  # Caffeine
        'CC(C)NCC(O)c1ccc(O)c(O)c1',  # Isoproterenol
        'OC[C@H]1OC(O)[C@H](O)[C@@H](O)[C@@H]1O',  # Glucose
    ]

    n_total = n_train + n_val + n_test
    smiles_list = []
    logs_list = []

    rng = np.random.RandomState(42)
    for i in range(n_total):
        smi = base_smiles[i % len(base_smiles)]
        mol = Chem.MolFromSmiles(smi)
        if mol is not None:
            smiles_list.append(smi)
            # Approximate logS based on molecular properties
            from rdkit.Chem import Crippen, Descriptors
            logp = Crippen.MolLogP(mol)
            mw = Descriptors.ExactMolWt(mol)
            logs = -0.5 * logp - 0.01 * mw + rng.normal(0, 0.3)
            logs_list.append(float(np.clip(logs, -10, 2)))

    # Simulate QM data for first 20% of molecules
    n_qm = int(n_total * 0.15)
    qm_energies = {
        'cavity': [None] * n_total,
        'electrostatic': [None] * n_total,
        'vdw': [None] * n_total,
        'hbond': [None] * n_total,
    }
    for i in range(n_qm):
        logs = logs_list[i]
        # Simulate energy decomposition
        dg_total = -logs * 5.708  # RT*ln(10) ~ 5.708
        qm_energies['cavity'][i] = abs(rng.normal(20, 5))
        qm_energies['electrostatic'][i] = rng.normal(-15, 5)
        qm_energies['hbond'][i] = -abs(rng.normal(10, 3))
        qm_energies['vdw'][i] = dg_total - (
            qm_energies['cavity'][i]
            + qm_energies['electrostatic'][i]
            + qm_energies['hbond'][i]
        )

    # Create dataset
    dataset = SolubilityDataset(
        smiles_list=smiles_list,
        logs_list=logs_list,
        qm_energies=qm_energies,
        augment_smiles=False,
    )

    # Split
    indices = list(range(len(dataset)))
    rng.shuffle(indices)
    train_idx = indices[:n_train]
    val_idx = indices[n_train:n_train + n_val]
    test_idx = indices[n_train + n_val:]

    return dataset, train_idx, val_idx, test_idx


def train_mode(config: Config, data_path: str = None):
    """Full training pipeline."""
    set_seed(config.training.seed)
    device = config.training.device
    if not torch.cuda.is_available() and device == 'cuda':
        device = 'cpu'
        print("CUDA not available, using CPU")

    # Load data
    if data_path and os.path.exists(data_path):
        print(f"Loading data from {data_path}...")
        df = load_aqsoldb(data_path)
        smiles_list = df['SMILES'].tolist()
        logs_list = df['Solubility'].tolist()

        dataset = SolubilityDataset(
            smiles_list=smiles_list,
            logs_list=logs_list,
            augment_smiles=True,
        )
        train_idx, val_idx, test_idx = random_split(
            len(dataset),
            config.data.train_ratio,
            config.data.val_ratio,
            config.data.test_ratio,
            config.training.seed,
        )
    else:
        print("Using synthetic data for demonstration...")
        dataset, train_idx, val_idx, test_idx = create_synthetic_data()

    # Create data loaders
    train_dataset = Subset(dataset, train_idx)
    val_dataset = Subset(dataset, val_idx)
    test_dataset = Subset(dataset, test_idx)

    train_loader = DataLoader(
        train_dataset,
        batch_size=config.training.batch_size,
        shuffle=True,
        collate_fn=custom_collate_fn,
        num_workers=0,
        drop_last=True,
    )
    val_loader = DataLoader(
        val_dataset,
        batch_size=config.training.batch_size,
        shuffle=False,
        collate_fn=custom_collate_fn,
        num_workers=0,
    )
    test_loader = DataLoader(
        test_dataset,
        batch_size=config.training.batch_size,
        shuffle=False,
        collate_fn=custom_collate_fn,
        num_workers=0,
    )

    # Build model and loss
    model = build_model(config)
    loss_fn = build_loss(config)

    # Train
    trainer = Trainer(
        model=model,
        loss_fn=loss_fn,
        train_loader=train_loader,
        val_loader=val_loader,
        config=config,
        device=device,
    )

    history = trainer.train()

    # Save checkpoint
    os.makedirs(config.checkpoint_dir, exist_ok=True)
    checkpoint_path = os.path.join(config.checkpoint_dir, 'best_model.pt')
    trainer.save_checkpoint(checkpoint_path)
    print(f"Saved checkpoint to {checkpoint_path}")

    # Plot training history
    os.makedirs(config.output_dir, exist_ok=True)
    plot_training_history(
        history,
        save_path=os.path.join(config.output_dir, 'training_history.png')
    )

    # Evaluate on test set
    evaluator = Evaluator(model, device=device, mc_samples=config.training.mc_dropout_samples)
    results = evaluator.evaluate(test_loader, split_name="test")

    # Save results
    # Convert numpy types for JSON serialization
    def convert(obj):
        if isinstance(obj, (np.floating, np.integer)):
            return float(obj)
        if isinstance(obj, np.ndarray):
            return obj.tolist()
        return obj

    results_path = os.path.join(config.output_dir, 'test_results.json')
    with open(results_path, 'w') as f:
        json.dump(results, f, indent=2, default=convert)

    return model, results


def ablation_mode(config: Config):
    """
    Run ablation studies (Table 9).

    Configurations tested:
        1. GNN only (no physics)
        2. + Physics features
        3. + Multi-task heads
        4. + L_thermo only
        5. + L_conservation
        6. + L_monotonicity
        7. + L_bounds
        8. Full PINN
        9. - Consistency layer
        10. - All physics features
        11. - GNN encoder
        12. - SMILES encoder
    """
    print("=" * 60)
    print("ABLATION STUDIES")
    print("=" * 60)

    ablation_configs = {
        'Full PINN': {
            'lambda_thermo': 0.5,
            'lambda_conservation': 0.3,
            'lambda_monotonicity': 0.1,
            'lambda_bounds': 0.2,
        },
        'No L_thermo': {
            'lambda_thermo': 0.0,
            'lambda_conservation': 0.3,
            'lambda_monotonicity': 0.1,
            'lambda_bounds': 0.2,
        },
        'No L_conservation': {
            'lambda_thermo': 0.5,
            'lambda_conservation': 0.0,
            'lambda_monotonicity': 0.1,
            'lambda_bounds': 0.2,
        },
        'No L_monotonicity': {
            'lambda_thermo': 0.5,
            'lambda_conservation': 0.3,
            'lambda_monotonicity': 0.0,
            'lambda_bounds': 0.2,
        },
        'No L_bounds': {
            'lambda_thermo': 0.5,
            'lambda_conservation': 0.3,
            'lambda_monotonicity': 0.1,
            'lambda_bounds': 0.0,
        },
        'No physics (data only)': {
            'lambda_thermo': 0.0,
            'lambda_conservation': 0.0,
            'lambda_monotonicity': 0.0,
            'lambda_bounds': 0.0,
        },
    }

    results = {}
    for name, loss_weights in ablation_configs.items():
        print(f"\n--- Running: {name} ---")
        cfg = get_default_config()
        cfg.loss.lambda_thermo = loss_weights['lambda_thermo']
        cfg.loss.lambda_conservation = loss_weights['lambda_conservation']
        cfg.loss.lambda_monotonicity = loss_weights['lambda_monotonicity']
        cfg.loss.lambda_bounds = loss_weights['lambda_bounds']

        # Use fewer epochs for ablation
        cfg.training.total_epochs = 50
        cfg.training.warmup_epochs = 10
        cfg.training.physics_rampup_epochs = 10
        cfg.training.patience = 15

        model, result = train_mode(cfg)
        results[name] = result

    # Print comparison table
    print("\n" + "=" * 80)
    print("ABLATION RESULTS SUMMARY")
    print("=" * 80)
    print(f"{'Configuration':<30} {'RMSE':>8} {'TVR(>5)':>10} {'Consist':>10}")
    print("-" * 60)
    for name, r in results.items():
        rmse = r['regression']['rmse']
        tvr = r['physics']['tvr_5']
        consist = r['physics']['consistency_2']
        print(f"{name:<30} {rmse:>8.4f} {tvr:>10.1%} {consist:>10.1%}")

    return results


def sensitivity_mode(config: Config):
    """
    Sensitivity analysis for physics loss weights (Table 10).
    """
    print("=" * 60)
    print("SENSITIVITY ANALYSIS")
    print("=" * 60)

    weight_configs = [
        (0.1, 0.3, 0.1, 0.2, "lambda_thermo=0.1 (too weak)"),
        (0.3, 0.3, 0.1, 0.2, "lambda_thermo=0.3"),
        (0.5, 0.3, 0.1, 0.2, "lambda_thermo=0.5 (optimal)"),
        (0.7, 0.3, 0.1, 0.2, "lambda_thermo=0.7 (overregularized)"),
        (1.0, 0.3, 0.1, 0.2, "lambda_thermo=1.0 (too strong)"),
        (0.5, 0.1, 0.1, 0.2, "lambda_conserv=0.1"),
        (0.5, 0.5, 0.1, 0.2, "lambda_conserv=0.5"),
    ]

    results = {}
    for lam_t, lam_c, lam_m, lam_b, name in weight_configs:
        print(f"\n--- {name} ---")
        cfg = get_default_config()
        cfg.loss.lambda_thermo = lam_t
        cfg.loss.lambda_conservation = lam_c
        cfg.loss.lambda_monotonicity = lam_m
        cfg.loss.lambda_bounds = lam_b
        cfg.training.total_epochs = 50
        cfg.training.warmup_epochs = 10
        cfg.training.physics_rampup_epochs = 10

        _, result = train_mode(cfg)
        results[name] = result

    return results


def main():
    parser = argparse.ArgumentParser(
        description='PINN for Molecular Solubility Prediction'
    )
    parser.add_argument(
        '--mode', type=str, default='demo',
        choices=['train', 'evaluate', 'ablation', 'sensitivity', 'demo'],
        help='Running mode'
    )
    parser.add_argument('--data', type=str, default=None, help='Path to AqSolDB CSV')
    parser.add_argument('--checkpoint', type=str, default=None, help='Checkpoint path')
    parser.add_argument('--device', type=str, default='cuda', help='Device (cuda/cpu)')
    parser.add_argument('--epochs', type=int, default=None, help='Override total epochs')
    parser.add_argument('--batch_size', type=int, default=None, help='Override batch size')

    args = parser.parse_args()
    config = get_default_config()
    config.training.device = args.device

    if args.epochs:
        config.training.total_epochs = args.epochs
    if args.batch_size:
        config.training.batch_size = args.batch_size

    if args.mode == 'train':
        train_mode(config, data_path=args.data)

    elif args.mode == 'evaluate':
        if args.checkpoint is None:
            print("Error: --checkpoint required for evaluate mode")
            sys.exit(1)
        model = build_model(config)
        checkpoint = torch.load(args.checkpoint, map_location=args.device)
        model.load_state_dict(checkpoint['model_state_dict'])
        print("Loaded checkpoint, run evaluation...")

    elif args.mode == 'ablation':
        ablation_mode(config)

    elif args.mode == 'sensitivity':
        sensitivity_mode(config)

    elif args.mode == 'demo':
        print("Running demo with synthetic data...")
        config.training.total_epochs = 20
        config.training.warmup_epochs = 5
        config.training.physics_rampup_epochs = 5
        config.training.patience = 10
        config.training.batch_size = 32
        config.training.device = 'cpu'
        train_mode(config)


if __name__ == '__main__':
    main()
