# Supplementary material for: Physics-informed deep learning for molecular solubility prediction: integrating thermodynamic constraints with neural network architectures
Source: Sci Rep. 2026 Apr 27;16:19450. doi: 10.1038/s41598-026-49635-4 (PMC13287665; doi:10.1038/s41598-026-49635-4)
Supplement: Supplementary file 2 — Supplementary Material 2 [file 41598_2026_49635_MOESM2_ESM.gz › pinn_solubility/losses/data_loss.py]

"""
Standard regression loss (L_data).

For standard molecules: MSE between predicted and experimental logS.
For QM-Thermo molecules: MSE on logS + alpha * MSE on energy components.
"""
import torch
import torch.nn as nn


class DataLoss(nn.Module):
    """
    L_data = (1/N) * sum_i [ (logS_pred - logS_exp)^2
             + alpha * sum_k (dG_k_pred - dG_k_QM)^2 ]   (for QM molecules)

    alpha = 0.5 balances solubility vs component fitting.
    """

    def __init__(self, alpha_component: float = 0.5):
        super().__init__()
        self.alpha = alpha_component
        self.mse = nn.MSELoss(reduction='none')

    def forward(
        self,
        logs_pred: torch.Tensor,
        logs_target: torch.Tensor,
        dg_cavity_pred: torch.Tensor = None,
        dg_elec_pred: torch.Tensor = None,
        dg_vdw_pred: torch.Tensor = None,
        dg_hbond_pred: torch.Tensor = None,
        qm_cavity: torch.Tensor = None,
        qm_elec: torch.Tensor = None,
        qm_vdw: torch.Tensor = None,
        qm_hbond: torch.Tensor = None,
        has_qm: torch.Tensor = None,
    ) -> torch.Tensor:
        """
        Compute data loss.

        Returns:
            Scalar loss tensor
        """
        # Standard solubility MSE for all molecules
        loss_logs = self.mse(logs_pred, logs_target).mean()

        # Component-level MSE for QM-Thermo molecules
        loss_components = torch.tensor(0.0, device=logs_pred.device)

        if has_qm is not None and has_qm.any():
            qm_mask = has_qm.bool()
            n_qm = qm_mask.sum().float()

            if n_qm > 0:
                loss_cav = self.mse(
                    dg_cavity_pred[qm_mask], qm_cavity[qm_mask]
                ).sum() / n_qm
                loss_elec = self.mse(
                    dg_elec_pred[qm_mask], qm_elec[qm_mask]
                ).sum() / n_qm
                loss_vdw = self.mse(
                    dg_vdw_pred[qm_mask], qm_vdw[qm_mask]
                ).sum() / n_qm
                loss_hbond = self.mse(
                    dg_hbond_pred[qm_mask], qm_hbond[qm_mask]
                ).sum() / n_qm

                loss_components = loss_cav + loss_elec + loss_vdw + loss_hbond

        total = loss_logs + self.alpha * loss_components
        return total
