# Supplementary material for: Physics-informed deep learning for molecular solubility prediction: integrating thermodynamic constraints with neural network architectures
Source: Sci Rep. 2026 Apr 27;16:19450. doi: 10.1038/s41598-026-49635-4 (PMC13287665; doi:10.1038/s41598-026-49635-4)
Supplement: Supplementary file 2 — Supplementary Material 2 [file 41598_2026_49635_MOESM2_ESM.gz › pinn_solubility/losses/physics_losses.py]

"""
Physics-based loss terms for thermodynamic constraints.

L_thermo:       Gibbs free energy consistency
L_conservation: Energy component conservation
L_monotonicity: Solubility decreases with lipophilicity
L_bounds:       Physical limits on energy components and logS
"""
import torch
import torch.nn as nn
import torch.nn.functional as F
import math


class ThermoLoss(nn.Module):
    """
    L_thermo: Gibbs Free Energy Consistency.

    Enforces: |dG_total + RT * ln(10^logS)| -> 0
    i.e., dG_solvation = -RT * ln(S/S0)
    """

    def __init__(self, R: float = 8.314e-3, T: float = 298.0):
        super().__init__()
        self.RT = R * T  # ~2.479 kJ/mol
        self.RT_ln10 = R * T * math.log(10)  # ~5.708 kJ/mol

    def forward(
        self,
        dg_total: torch.Tensor,
        logs_pred: torch.Tensor,
    ) -> torch.Tensor:
        """
        Args:
            dg_total: (B,) predicted total solvation free energy (kJ/mol)
            logs_pred: (B,) predicted logS

        L_thermo = (1/N) * sum |dG_total + RT*ln(10)*logS|^2
        """
        # dG = -RT * ln(S/S0) = -RT * ln(10) * logS
        # So dG_total + RT*ln(10)*logS should be ~0
        residual = dg_total + self.RT_ln10 * logs_pred
        loss = (residual ** 2).mean()
        return loss


class ConservationLoss(nn.Module):
    """
    L_conservation: Energy Conservation.

    Enforces: |dG_total - (dG_cav + dG_elec + dG_vdw + dG_hbond)| -> 0
    Prevents arbitrary offsets in individual components.
    """

    def forward(
        self,
        dg_total: torch.Tensor,
        dg_cavity: torch.Tensor,
        dg_elec: torch.Tensor,
        dg_vdw: torch.Tensor,
        dg_hbond: torch.Tensor,
    ) -> torch.Tensor:
        """
        L_conservation = (1/N) * sum |dG_total - sum(components)|^2
        """
        component_sum = dg_cavity + dg_elec + dg_vdw + dg_hbond
        residual = dg_total - component_sum
        loss = (residual ** 2).mean()
        return loss


class MonotonicityLoss(nn.Module):
    """
    L_monotonicity: Physical Constraints on Trends.

    Enforces: For molecule pairs (i,j) where LogP_i < LogP_j,
              logS_i should be >= logS_j (solubility decreases with lipophilicity).

    Uses soft ranking loss with ReLU penalty.
    """

    def __init__(self, margin: float = 0.0):
        super().__init__()
        self.margin = margin

    def forward(
        self,
        logs_pred: torch.Tensor,
        logp_values: torch.Tensor,
    ) -> torch.Tensor:
        """
        Args:
            logs_pred: (B,) predicted logS
            logp_values: (B,) LogP values from physics features

        Implemented via pairwise comparison within batch.
        For efficiency, sample random pairs rather than all O(N^2).
        """
        B = logs_pred.size(0)
        if B < 2:
            return torch.tensor(0.0, device=logs_pred.device)

        # Sample random pairs (up to B pairs)
        n_pairs = min(B, 64)
        idx_i = torch.randint(0, B, (n_pairs,), device=logs_pred.device)
        idx_j = torch.randint(0, B, (n_pairs,), device=logs_pred.device)

        logp_i = logp_values[idx_i]
        logp_j = logp_values[idx_j]
        logs_i = logs_pred[idx_i]
        logs_j = logs_pred[idx_j]

        # Where LogP_i < LogP_j, logS_i should be > logS_j
        # Penalize: ReLU(logS_j - logS_i + margin) where LogP_i < LogP_j
        mask = logp_i < logp_j
        if not mask.any():
            return torch.tensor(0.0, device=logs_pred.device)

        violations = F.relu(logs_j[mask] - logs_i[mask] + self.margin)
        loss = violations.mean()
        return loss


class BoundsLoss(nn.Module):
    """
    L_bounds: Physical Limits.

    Enforces:
        1. Cavity energy must be positive: ReLU(-dG_cavity)
        2. van der Waals must be negative: ReLU(dG_vdw)
        3. H-bonding must be negative (stabilizing): ReLU(dG_hbond)
        4. logS within physical range [-12, +2]: ReLU(logS - 2) + ReLU(-12 - logS)
    """

    def __init__(
        self,
        logs_upper: float = 2.0,
        logs_lower: float = -12.0,
    ):
        super().__init__()
        self.logs_upper = logs_upper
        self.logs_lower = logs_lower

    def forward(
        self,
        dg_cavity: torch.Tensor,
        dg_vdw: torch.Tensor,
        dg_hbond: torch.Tensor,
        logs_pred: torch.Tensor,
    ) -> torch.Tensor:
        """
        L_bounds = sum of ReLU penalties for physical constraint violations.
        """
        # Cavity must be positive
        loss_cav = F.relu(-dg_cavity).mean()

        # vdW must be negative
        loss_vdw = F.relu(dg_vdw).mean()

        # H-bond must be negative (stabilizing)
        loss_hbond = F.relu(dg_hbond).mean()

        # logS within physical range
        loss_upper = F.relu(logs_pred - self.logs_upper).mean()
        loss_lower = F.relu(self.logs_lower - logs_pred).mean()

        total = loss_cav + loss_vdw + loss_hbond + loss_upper + loss_lower
        return total
