# Supplementary material for: Physics-informed deep learning for molecular solubility prediction: integrating thermodynamic constraints with neural network architectures
Source: Sci Rep. 2026 Apr 27;16:19450. doi: 10.1038/s41598-026-49635-4 (PMC13287665; doi:10.1038/s41598-026-49635-4)
Supplement: Supplementary file 2 — Supplementary Material 2 [file 41598_2026_49635_MOESM2_ESM.gz › pinn_solubility/losses/combined_loss.py]

"""
Combined loss function with physics weight scheduling.

L_total = L_data + lambda1*L_thermo + lambda2*L_conservation
        + lambda3*L_monotonicity + lambda4*L_bounds

Two-stage training:
    Stage 1 (warmup, 50 epochs): lambda_physics = 0
    Stage 2 (physics, 150 epochs):
        First 50 epochs: linear ramp-up from 0 to target
        Last 100 epochs: full physics constraints
"""
import torch
import torch.nn as nn
from typing import Dict

from losses.data_loss import DataLoss
from losses.physics_losses import (
    ThermoLoss, ConservationLoss, MonotonicityLoss, BoundsLoss
)


class CombinedLoss(nn.Module):
    """Combined data + physics loss with scheduling."""

    def __init__(
        self,
        lambda_thermo: float = 0.5,
        lambda_conservation: float = 0.3,
        lambda_monotonicity: float = 0.1,
        lambda_bounds: float = 0.2,
        alpha_component: float = 0.5,
        logs_upper: float = 2.0,
        logs_lower: float = -12.0,
        R: float = 8.314e-3,
        T: float = 298.0,
    ):
        super().__init__()

        # Target weights
        self.lambda_thermo = lambda_thermo
        self.lambda_conservation = lambda_conservation
        self.lambda_monotonicity = lambda_monotonicity
        self.lambda_bounds = lambda_bounds

        # Loss components
        self.data_loss = DataLoss(alpha_component=alpha_component)
        self.thermo_loss = ThermoLoss(R=R, T=T)
        self.conservation_loss = ConservationLoss()
        self.monotonicity_loss = MonotonicityLoss()
        self.bounds_loss = BoundsLoss(
            logs_upper=logs_upper, logs_lower=logs_lower
        )

    def get_physics_scale(
        self,
        epoch: int,
        warmup_epochs: int = 50,
        rampup_epochs: int = 50,
    ) -> float:
        """
        Get physics loss scaling factor based on training stage.

        Stage 1 (epoch < warmup_epochs): scale = 0
        Stage 2 ramp-up (warmup_epochs <= epoch < warmup_epochs + rampup_epochs):
            scale = (epoch - warmup_epochs) / rampup_epochs
        Stage 2 full (epoch >= warmup_epochs + rampup_epochs): scale = 1.0
        """
        if epoch < warmup_epochs:
            return 0.0
        elif epoch < warmup_epochs + rampup_epochs:
            return (epoch - warmup_epochs) / rampup_epochs
        else:
            return 1.0

    def forward(
        self,
        outputs: Dict[str, torch.Tensor],
        batch: Dict[str, torch.Tensor],
        epoch: int = 0,
        warmup_epochs: int = 50,
        rampup_epochs: int = 50,
    ) -> Dict[str, torch.Tensor]:
        """
        Compute combined loss.

        Args:
            outputs: Model outputs dict
            batch: Data batch dict
            epoch: Current training epoch
            warmup_epochs: Number of warmup epochs
            rampup_epochs: Number of physics ramp-up epochs

        Returns:
            Dict with 'total' loss and individual components
        """
        physics_scale = self.get_physics_scale(
            epoch, warmup_epochs, rampup_epochs
        )

        # --- Data loss ---
        l_data = self.data_loss(
            logs_pred=outputs['logs_final'],
            logs_target=batch['logs'],
            dg_cavity_pred=outputs['dg_cavity'],
            dg_elec_pred=outputs['dg_elec'],
            dg_vdw_pred=outputs['dg_vdw'],
            dg_hbond_pred=outputs['dg_hbond'],
            qm_cavity=batch.get('qm_cavity'),
            qm_elec=batch.get('qm_elec'),
            qm_vdw=batch.get('qm_vdw'),
            qm_hbond=batch.get('qm_hbond'),
            has_qm=batch.get('has_qm'),
        )

        # --- Physics losses (scaled by schedule) ---
        l_thermo = self.thermo_loss(
            dg_total=outputs['dg_total'],
            logs_pred=outputs['logs_final'],
        )

        l_conservation = self.conservation_loss(
            dg_total=outputs['dg_total'],
            dg_cavity=outputs['dg_cavity'],
            dg_elec=outputs['dg_elec'],
            dg_vdw=outputs['dg_vdw'],
            dg_hbond=outputs['dg_hbond'],
        )

        # LogP is at index 8 in physics features
        logp_values = batch['physics_features'][:, 8]
        l_monotonicity = self.monotonicity_loss(
            logs_pred=outputs['logs_final'],
            logp_values=logp_values,
        )

        l_bounds = self.bounds_loss(
            dg_cavity=outputs['dg_cavity'],
            dg_vdw=outputs['dg_vdw'],
            dg_hbond=outputs['dg_hbond'],
            logs_pred=outputs['logs_final'],
        )

        # --- Total loss ---
        total = l_data
        total = total + physics_scale * self.lambda_thermo * l_thermo
        total = total + physics_scale * self.lambda_conservation * l_conservation
        total = total + physics_scale * self.lambda_monotonicity * l_monotonicity
        total = total + physics_scale * self.lambda_bounds * l_bounds

        return {
            'total': total,
            'data': l_data.detach(),
            'thermo': l_thermo.detach(),
            'conservation': l_conservation.detach(),
            'monotonicity': l_monotonicity.detach(),
            'bounds': l_bounds.detach(),
            'physics_scale': physics_scale,
        }
