# Supplementary material for: Physics-informed deep learning for molecular solubility prediction: integrating thermodynamic constraints with neural network architectures
Source: Sci Rep. 2026 Apr 27;16:19450. doi: 10.1038/s41598-026-49635-4 (PMC13287665; doi:10.1038/s41598-026-49635-4)
Supplement: Supplementary file 2 — Supplementary Material 2 [file 41598_2026_49635_MOESM2_ESM.gz › pinn_solubility/baselines/baselines.py]

"""
13 baseline methods for comparison.

Classical ML (Descriptor-Based):
    1. Linear Regression (212 RDKit descriptors)
    2. Random Forest (500 trees, depth 20)
    3. XGBoost (1000 trees, lr 0.1)
    4. SVR (RBF kernel, gamma=0.01)

Graph Neural Networks:
    5. GCN (6-layer)
    6. GAT (6-layer)
    7. MPNN
    8. AttentiveFP
    9. D-MPNN

Other Deep Learning:
    10. SMILES-CNN
    11. SMILES-Transformer
    12. Multi-task NN

Transfer Learning:
    13. ChemBERTa-2 (fine-tuned)
"""
import numpy as np
from typing import Dict, List, Tuple, Optional

import torch
import torch.nn as nn
import torch.nn.functional as F

from sklearn.linear_model import LinearRegression
from sklearn.ensemble import RandomForestRegressor
from sklearn.svm import SVR
from sklearn.preprocessing import StandardScaler
from sklearn.pipeline import Pipeline

try:
    from xgboost import XGBRegressor
    HAS_XGBOOST = True
except ImportError:
    HAS_XGBOOST = False

try:
    from torch_geometric.nn import GCNConv, GATConv, NNConv
    from torch_geometric.nn import global_mean_pool, global_add_pool
    from torch_geometric.data import Data, Batch
    HAS_PYG = True
except ImportError:
    HAS_PYG = False


# ═══════════════════════════════════════════════════════════════════════
# Classical ML Baselines
# ═══════════════════════════════════════════════════════════════════════

def train_linear_regression(X_train, y_train, X_test, y_test):
    """Linear Regression with 212 RDKit descriptors."""
    pipe = Pipeline([
        ('scaler', StandardScaler()),
        ('lr', LinearRegression()),
    ])
    pipe.fit(X_train, y_train)
    preds = pipe.predict(X_test)
    return preds


def train_random_forest(X_train, y_train, X_test, y_test):
    """Random Forest: 500 trees, max_depth=20."""
    pipe = Pipeline([
        ('scaler', StandardScaler()),
        ('rf', RandomForestRegressor(
            n_estimators=500, max_depth=20,
            random_state=42, n_jobs=-1,
        )),
    ])
    pipe.fit(X_train, y_train)
    preds = pipe.predict(X_test)
    return preds


def train_xgboost(X_train, y_train, X_test, y_test):
    """XGBoost: 1000 trees, learning_rate=0.1."""
    if not HAS_XGBOOST:
        raise ImportError("xgboost not installed")

    pipe = Pipeline([
        ('scaler', StandardScaler()),
        ('xgb', XGBRegressor(
            n_estimators=1000, learning_rate=0.1,
            max_depth=6, random_state=42,
            tree_method='hist',
        )),
    ])
    pipe.fit(X_train, y_train)
    preds = pipe.predict(X_test)
    return preds


def train_svr(X_train, y_train, X_test, y_test):
    """SVR with RBF kernel, gamma=0.01."""
    pipe = Pipeline([
        ('scaler', StandardScaler()),
        ('svr', SVR(kernel='rbf', gamma=0.01, C=10.0)),
    ])
    pipe.fit(X_train, y_train)
    preds = pipe.predict(X_test)
    return preds


# ═══════════════════════════════════════════════════════════════════════
# GNN Baselines (PyTorch Geometric)
# ═══════════════════════════════════════════════════════════════════════

class GCNBaseline(nn.Module):
    """6-layer Graph Convolutional Network."""

    def __init__(self, in_dim=78, hidden_dim=256, num_layers=6, dropout=0.2):
        super().__init__()
        self.convs = nn.ModuleList()
        self.bns = nn.ModuleList()
        self.convs.append(GCNConv(in_dim, hidden_dim))
        self.bns.append(nn.BatchNorm1d(hidden_dim))
        for _ in range(num_layers - 1):
            self.convs.append(GCNConv(hidden_dim, hidden_dim))
            self.bns.append(nn.BatchNorm1d(hidden_dim))
        self.fc = nn.Sequential(
            nn.Linear(hidden_dim, 128),
            nn.ReLU(),
            nn.Dropout(dropout),
            nn.Linear(128, 1),
        )
        self.dropout = dropout

    def forward(self, data):
        x, edge_index, batch = data.x, data.edge_index, data.batch
        for conv, bn in zip(self.convs, self.bns):
            x = conv(x, edge_index)
            x = bn(x)
            x = F.relu(x)
            x = F.dropout(x, p=self.dropout, training=self.training)
        x = global_mean_pool(x, batch)
        return self.fc(x).squeeze(-1)


class GATBaseline(nn.Module):
    """6-layer Graph Attention Network."""

    def __init__(self, in_dim=78, hidden_dim=256, num_layers=6,
                 num_heads=8, dropout=0.2):
        super().__init__()
        self.convs = nn.ModuleList()
        self.bns = nn.ModuleList()
        head_dim = hidden_dim // num_heads
        self.convs.append(GATConv(in_dim, head_dim, heads=num_heads, concat=True))
        self.bns.append(nn.BatchNorm1d(hidden_dim))
        for _ in range(num_layers - 1):
            self.convs.append(GATConv(hidden_dim, head_dim, heads=num_heads, concat=True))
            self.bns.append(nn.BatchNorm1d(hidden_dim))
        self.fc = nn.Sequential(
            nn.Linear(hidden_dim, 128),
            nn.ReLU(),
            nn.Dropout(dropout),
            nn.Linear(128, 1),
        )
        self.dropout = dropout

    def forward(self, data):
        x, edge_index, batch = data.x, data.edge_index, data.batch
        for conv, bn in zip(self.convs, self.bns):
            x = conv(x, edge_index)
            x = bn(x)
            x = F.relu(x)
            x = F.dropout(x, p=self.dropout, training=self.training)
        x = global_mean_pool(x, batch)
        return self.fc(x).squeeze(-1)


class MPNNBaseline(nn.Module):
    """Message-Passing Neural Network."""

    def __init__(self, in_dim=78, hidden_dim=256, edge_dim=8,
                 num_layers=6, dropout=0.2):
        super().__init__()
        self.input_proj = nn.Linear(in_dim, hidden_dim)
        self.convs = nn.ModuleList()
        self.bns = nn.ModuleList()
        for _ in range(num_layers):
            edge_nn = nn.Sequential(
                nn.Linear(edge_dim, hidden_dim * hidden_dim),
            )
            self.convs.append(NNConv(hidden_dim, hidden_dim, edge_nn, aggr='mean'))
            self.bns.append(nn.BatchNorm1d(hidden_dim))
        self.fc = nn.Sequential(
            nn.Linear(hidden_dim, 128),
            nn.ReLU(),
            nn.Dropout(dropout),
            nn.Linear(128, 1),
        )
        self.dropout = dropout

    def forward(self, data):
        x, edge_index, edge_attr, batch = (
            data.x, data.edge_index, data.edge_attr, data.batch
        )
        x = self.input_proj(x)
        for conv, bn in zip(self.convs, self.bns):
            x = conv(x, edge_index, edge_attr)
            x = bn(x)
            x = F.relu(x)
            x = F.dropout(x, p=self.dropout, training=self.training)
        x = global_mean_pool(x, batch)
        return self.fc(x).squeeze(-1)


# ═══════════════════════════════════════════════════════════════════════
# SMILES-based Baselines
# ═══════════════════════════════════════════════════════════════════════

class SMILESCNNBaseline(nn.Module):
    """SMILES CNN baseline (single-task)."""

    def __init__(self, vocab_size=512, embed_dim=256, dropout=0.2):
        super().__init__()
        self.embedding = nn.Embedding(vocab_size, embed_dim, padding_idx=0)
        self.convs = nn.ModuleList([
            nn.Conv1d(embed_dim, 256, ks, padding=ks // 2)
            for ks in [3, 5, 7]
        ])
        self.fc = nn.Sequential(
            nn.Linear(768, 256),
            nn.ReLU(),
            nn.Dropout(dropout),
            nn.Linear(256, 1),
        )

    def forward(self, tokens):
        x = self.embedding(tokens).transpose(1, 2)
        outs = [F.relu(conv(x)).max(dim=2).values for conv in self.convs]
        x = torch.cat(outs, dim=-1)
        return self.fc(x).squeeze(-1)


class SMILESTransformerBaseline(nn.Module):
    """SMILES Transformer baseline."""

    def __init__(self, vocab_size=512, embed_dim=256, nhead=8,
                 num_layers=4, dropout=0.2):
        super().__init__()
        self.embedding = nn.Embedding(vocab_size, embed_dim, padding_idx=0)
        self.pos_encoding = nn.Parameter(torch.randn(1, 512, embed_dim) * 0.02)
        encoder_layer = nn.TransformerEncoderLayer(
            d_model=embed_dim, nhead=nhead,
            dim_feedforward=1024, dropout=dropout,
            batch_first=True,
        )
        self.transformer = nn.TransformerEncoder(encoder_layer, num_layers=num_layers)
        self.fc = nn.Sequential(
            nn.Linear(embed_dim, 128),
            nn.ReLU(),
            nn.Dropout(dropout),
            nn.Linear(128, 1),
        )

    def forward(self, tokens):
        B, L = tokens.shape
        x = self.embedding(tokens) + self.pos_encoding[:, :L, :]
        mask = (tokens == 0)
        x = self.transformer(x, src_key_padding_mask=mask)
        x = x.mean(dim=1)  # Global average pooling
        return self.fc(x).squeeze(-1)


class MultiTaskBaseline(nn.Module):
    """Multi-task NN predicting solubility + LogP + MW jointly."""

    def __init__(self, in_dim=78, hidden_dim=256, num_layers=6, dropout=0.2):
        super().__init__()
        # Same GNN backbone
        self.convs = nn.ModuleList()
        self.bns = nn.ModuleList()
        self.convs.append(GATConv(in_dim, hidden_dim // 8, heads=8, concat=True))
        self.bns.append(nn.BatchNorm1d(hidden_dim))
        for _ in range(num_layers - 1):
            self.convs.append(GATConv(hidden_dim, hidden_dim // 8, heads=8, concat=True))
            self.bns.append(nn.BatchNorm1d(hidden_dim))

        # Multi-task heads
        self.logs_head = nn.Sequential(
            nn.Linear(hidden_dim, 128), nn.ReLU(),
            nn.Dropout(dropout), nn.Linear(128, 1),
        )
        self.logp_head = nn.Sequential(
            nn.Linear(hidden_dim, 128), nn.ReLU(),
            nn.Dropout(dropout), nn.Linear(128, 1),
        )
        self.mw_head = nn.Sequential(
            nn.Linear(hidden_dim, 128), nn.ReLU(),
            nn.Dropout(dropout), nn.Linear(128, 1),
        )
        self.dropout = dropout

    def forward(self, data):
        x, edge_index, batch = data.x, data.edge_index, data.batch
        for conv, bn in zip(self.convs, self.bns):
            x = conv(x, edge_index)
            x = bn(x)
            x = F.relu(x)
            x = F.dropout(x, p=self.dropout, training=self.training)
        x = global_mean_pool(x, batch)
        return {
            'logs': self.logs_head(x).squeeze(-1),
            'logp': self.logp_head(x).squeeze(-1),
            'mw': self.mw_head(x).squeeze(-1),
        }


# ═══════════════════════════════════════════════════════════════════════
# Training utilities for GNN baselines
# ═══════════════════════════════════════════════════════════════════════

def train_gnn_baseline(
    model: nn.Module,
    train_loader,
    val_loader,
    epochs: int = 200,
    lr: float = 3e-4,
    patience: int = 30,
    device: str = 'cuda',
) -> Dict:
    """Train a GNN baseline model."""
    model = model.to(device)
    optimizer = torch.optim.AdamW(model.parameters(), lr=lr, weight_decay=1e-5)
    scheduler = torch.optim.lr_scheduler.CosineAnnealingLR(optimizer, T_max=epochs)
    criterion = nn.MSELoss()

    best_val_loss = float('inf')
    best_state = None
    counter = 0

    for epoch in range(epochs):
        # Train
        model.train()
        train_loss = 0
        for batch in train_loader:
            batch = batch.to(device) if hasattr(batch, 'to') else batch
            optimizer.zero_grad()

            if isinstance(batch, dict):
                pred = model(batch['graph'])
                target = batch['logs'].to(device)
            else:
                pred = model(batch)
                target = batch.y.to(device)

            loss = criterion(pred, target)
            loss.backward()
            nn.utils.clip_grad_norm_(model.parameters(), 1.0)
            optimizer.step()
            train_loss += loss.item()

        scheduler.step()

        # Validate
        model.eval()
        val_loss = 0
        with torch.no_grad():
            for batch in val_loader:
                batch = batch.to(device) if hasattr(batch, 'to') else batch
                if isinstance(batch, dict):
                    pred = model(batch['graph'])
                    target = batch['logs'].to(device)
                else:
                    pred = model(batch)
                    target = batch.y.to(device)
                val_loss += criterion(pred, target).item()

        val_loss /= len(val_loader)

        if val_loss < best_val_loss:
            best_val_loss = val_loss
            best_state = {k: v.cpu().clone() for k, v in model.state_dict().items()}
            counter = 0
        else:
            counter += 1

        if counter >= patience:
            break

    if best_state:
        model.load_state_dict(best_state)

    return {'best_val_loss': best_val_loss, 'epochs_trained': epoch + 1}


# ═══════════════════════════════════════════════════════════════════════
# Descriptor computation for classical ML
# ═══════════════════════════════════════════════════════════════════════

def compute_rdkit_descriptors(smiles_list: List[str]) -> np.ndarray:
    """Compute 212 RDKit molecular descriptors."""
    from rdkit import Chem
    from rdkit.Chem import Descriptors
    from rdkit.ML.Descriptors.MoleculeDescriptors import MolecularDescriptorCalculator

    descriptor_names = [name for name, _ in Descriptors.descList]
    calc = MolecularDescriptorCalculator(descriptor_names)

    features = []
    for smi in smiles_list:
        mol = Chem.MolFromSmiles(smi)
        if mol is not None:
            desc = np.array(calc.CalcDescriptors(mol), dtype=np.float32)
            # Replace NaN/Inf
            desc = np.nan_to_num(desc, nan=0.0, posinf=0.0, neginf=0.0)
            features.append(desc)
        else:
            features.append(np.zeros(len(descriptor_names), dtype=np.float32))

    return np.stack(features)
