# Supplementary material for: Physics-informed deep learning for molecular solubility prediction: integrating thermodynamic constraints with neural network architectures
Source: Sci Rep. 2026 Apr 27;16:19450. doi: 10.1038/s41598-026-49635-4 (PMC13287665; doi:10.1038/s41598-026-49635-4)
Supplement: Supplementary file 2 — Supplementary Material 2 [file 41598_2026_49635_MOESM2_ESM.gz › pinn_solubility/evaluation/metrics.py]

"""
Standard regression evaluation metrics.
"""
import numpy as np
from scipy import stats
from typing import Dict


def compute_regression_metrics(
    predictions: np.ndarray,
    targets: np.ndarray,
) -> Dict[str, float]:
    """
    Compute standard regression metrics.

    Returns:
        Dict with: rmse, mae, r2, pearson_r
    """
    errors = predictions - targets

    # RMSE
    rmse = np.sqrt(np.mean(errors ** 2))

    # MAE
    mae = np.mean(np.abs(errors))

    # R^2
    ss_res = np.sum(errors ** 2)
    ss_tot = np.sum((targets - np.mean(targets)) ** 2)
    r2 = 1 - ss_res / (ss_tot + 1e-8)

    # Pearson correlation
    pearson_r, p_value = stats.pearsonr(predictions, targets)

    return {
        'rmse': float(rmse),
        'mae': float(mae),
        'r2': float(r2),
        'pearson_r': float(pearson_r),
        'p_value': float(p_value),
    }
