# Supplementary material for: Physics-informed deep learning for molecular solubility prediction: integrating thermodynamic constraints with neural network architectures
Source: Sci Rep. 2026 Apr 27;16:19450. doi: 10.1038/s41598-026-49635-4 (PMC13287665; doi:10.1038/s41598-026-49635-4)
Supplement: Supplementary file 2 — Supplementary Material 2 [file 41598_2026_49635_MOESM2_ESM.gz › pinn_solubility/evaluation/physics_metrics.py]

"""
Physics consistency evaluation metrics.

TVR: Thermodynamic Violation Rate
ECE_physics: Energy Conservation Error
MVR: Monotonicity Violation Rate
BVR: Bounds Violation Rate
Consistency: Percentage with all physics satisfied
"""
import numpy as np
from typing import Dict


def compute_tvr(
    dg_total: np.ndarray,
    dg_components: np.ndarray,
    threshold: float = 5.0,
) -> float:
    """
    Thermodynamic Violation Rate.

    TVR(>threshold) = % of predictions with |dG_total - dG_components| > threshold kJ/mol.

    Args:
        dg_total: (N,) total solvation free energy
        dg_components: (N,) sum of energy components
        threshold: Violation threshold in kJ/mol

    Returns:
        TVR as fraction [0, 1]
    """
    errors = np.abs(dg_total - dg_components)
    violations = (errors > threshold).mean()
    return float(violations)


def compute_consistency(
    dg_total: np.ndarray,
    dg_components: np.ndarray,
    dg_cavity: np.ndarray,
    dg_vdw: np.ndarray,
    dg_hbond: np.ndarray,
    threshold: float = 2.0,
) -> float:
    """
    Consistency rate: % with |dG_total - dG_components| < threshold
    AND all physical bounds satisfied.

    Args:
        dg_total: (N,) total solvation energy
        dg_components: (N,) sum of components
        dg_cavity: (N,) cavity energy (should be > 0)
        dg_vdw: (N,) vdW energy (should be < 0)
        dg_hbond: (N,) H-bond energy (should be < 0)
        threshold: Consistency threshold in kJ/mol

    Returns:
        Consistency rate as fraction [0, 1]
    """
    conservation_ok = np.abs(dg_total - dg_components) < threshold
    cavity_ok = dg_cavity >= 0
    vdw_ok = dg_vdw <= 0
    hbond_ok = dg_hbond <= 0

    all_ok = conservation_ok & cavity_ok & vdw_ok & hbond_ok
    return float(all_ok.mean())


def compute_ece_physics(
    dg_total: np.ndarray,
    dg_components: np.ndarray,
) -> float:
    """
    Energy Conservation Error: mean |dG_total - dG_components|.

    Returns:
        ECE in kJ/mol
    """
    errors = np.abs(dg_total - dg_components)
    return float(errors.mean())


def compute_mvr(
    logs_pred: np.ndarray,
    logp_values: np.ndarray,
) -> float:
    """
    Monotonicity Violation Rate.

    For pairs where LogP_i < LogP_j, check if logS_i >= logS_j.

    Uses sampled pairs for efficiency.
    """
    n = len(logs_pred)
    if n < 2:
        return 0.0

    # Sample pairs
    rng = np.random.RandomState(42)
    n_pairs = min(10000, n * (n - 1) // 2)
    idx_i = rng.randint(0, n, n_pairs)
    idx_j = rng.randint(0, n, n_pairs)

    # Only consider pairs where LogP differs
    mask = logp_values[idx_i] < logp_values[idx_j]
    if mask.sum() == 0:
        return 0.0

    # Violation: logS_i < logS_j when LogP_i < LogP_j
    violations = logs_pred[idx_i][mask] < logs_pred[idx_j][mask]
    return float(violations.mean())


def compute_bvr(
    dg_cavity: np.ndarray,
    dg_vdw: np.ndarray,
    dg_hbond: np.ndarray,
) -> float:
    """
    Bounds Violation Rate.

    % of molecules violating any physical bound:
        cavity < 0, vdW > 0, or H-bond > 0.
    """
    cavity_viol = dg_cavity < 0
    vdw_viol = dg_vdw > 0
    hbond_viol = dg_hbond > 0

    any_viol = cavity_viol | vdw_viol | hbond_viol
    return float(any_viol.mean())


def compute_all_physics_metrics(
    dg_total: np.ndarray,
    dg_cavity: np.ndarray,
    dg_elec: np.ndarray,
    dg_vdw: np.ndarray,
    dg_hbond: np.ndarray,
    logs_pred: np.ndarray = None,
    logp_values: np.ndarray = None,
) -> Dict[str, float]:
    """
    Compute all physics consistency metrics.

    Returns:
        Dict with tvr, consistency, ece_physics, mvr, bvr
    """
    dg_components = dg_cavity + dg_elec + dg_vdw + dg_hbond

    results = {
        'tvr_5': compute_tvr(dg_total, dg_components, threshold=5.0),
        'tvr_2': compute_tvr(dg_total, dg_components, threshold=2.0),
        'consistency_2': compute_consistency(
            dg_total, dg_components, dg_cavity, dg_vdw, dg_hbond, threshold=2.0
        ),
        'ece_physics': compute_ece_physics(dg_total, dg_components),
        'bvr': compute_bvr(dg_cavity, dg_vdw, dg_hbond),
    }

    if logs_pred is not None and logp_values is not None:
        results['mvr'] = compute_mvr(logs_pred, logp_values)

    return results
