# Supplementary material for: Physics-informed deep learning for molecular solubility prediction: integrating thermodynamic constraints with neural network architectures
Source: Sci Rep. 2026 Apr 27;16:19450. doi: 10.1038/s41598-026-49635-4 (PMC13287665; doi:10.1038/s41598-026-49635-4)
Supplement: Supplementary file 2 — Supplementary Material 2 [file 41598_2026_49635_MOESM2_ESM.gz › pinn_solubility/evaluation/evaluate.py]

"""
Full evaluation pipeline for PINN model.

Computes:
    - Standard regression metrics (RMSE, MAE, R², Pearson r)
    - Physics consistency metrics (TVR, ECE_physics, consistency, MVR, BVR)
    - Uncertainty quantification (ECE, AUSE, Spearman rho, NLL, Coverage)
    - Stratified analysis (by MW, LogP, TPSA, HBD, Rings)
"""
import numpy as np
from typing import Dict, Optional
from collections import defaultdict

import torch
from torch.utils.data import DataLoader

from evaluation.metrics import compute_regression_metrics
from evaluation.physics_metrics import compute_all_physics_metrics
from evaluation.uncertainty import (
    mc_dropout_predict, physics_aware_uncertainty, compute_all_uq_metrics
)


class Evaluator:
    """Full evaluation pipeline."""

    def __init__(
        self,
        model,
        device: str = 'cuda',
        mc_samples: int = 50,
    ):
        self.model = model
        self.device = device
        self.mc_samples = mc_samples

    @torch.no_grad()
    def evaluate(
        self,
        dataloader: DataLoader,
        split_name: str = "test",
    ) -> Dict:
        """
        Run full evaluation on a dataset.

        Returns:
            Dict with all metrics
        """
        self.model.eval()
        self.model.to(self.device)

        # Collect predictions
        all_logs_pred = []
        all_logs_target = []
        all_dg_total = []
        all_dg_cavity = []
        all_dg_elec = []
        all_dg_vdw = []
        all_dg_hbond = []
        all_logp = []
        all_mw = []
        all_tpsa = []
        all_n_donors = []

        for batch in dataloader:
            batch = {
                k: v.to(self.device) if isinstance(v, torch.Tensor)
                   or hasattr(v, 'to') else v
                for k, v in batch.items()
            }
            outputs = self.model(batch)

            all_logs_pred.append(outputs['logs_final'].cpu().numpy())
            all_logs_target.append(batch['logs'].cpu().numpy())
            all_dg_total.append(outputs['dg_total'].cpu().numpy())
            all_dg_cavity.append(outputs['dg_cavity'].cpu().numpy())
            all_dg_elec.append(outputs['dg_elec'].cpu().numpy())
            all_dg_vdw.append(outputs['dg_vdw'].cpu().numpy())
            all_dg_hbond.append(outputs['dg_hbond'].cpu().numpy())

            phys = batch['physics_features'].cpu().numpy()
            all_logp.append(phys[:, 8])
            all_mw.append(phys[:, 11] * 500.0)  # De-normalize
            all_tpsa.append(phys[:, 9])
            all_n_donors.append(phys[:, 6])

        # Concatenate
        logs_pred = np.concatenate(all_logs_pred)
        logs_target = np.concatenate(all_logs_target)
        dg_total = np.concatenate(all_dg_total)
        dg_cavity = np.concatenate(all_dg_cavity)
        dg_elec = np.concatenate(all_dg_elec)
        dg_vdw = np.concatenate(all_dg_vdw)
        dg_hbond = np.concatenate(all_dg_hbond)
        logp = np.concatenate(all_logp)
        mw = np.concatenate(all_mw)
        tpsa = np.concatenate(all_tpsa)
        n_donors = np.concatenate(all_n_donors)

        # --- Standard regression metrics ---
        regression = compute_regression_metrics(logs_pred, logs_target)

        # --- Physics consistency metrics ---
        physics = compute_all_physics_metrics(
            dg_total, dg_cavity, dg_elec, dg_vdw, dg_hbond,
            logs_pred=logs_pred, logp_values=logp,
        )

        # --- Stratified analysis ---
        stratified = self._stratified_analysis(
            logs_pred, logs_target, mw, logp, tpsa, n_donors,
        )

        results = {
            'split': split_name,
            'n_samples': len(logs_pred),
            'regression': regression,
            'physics': physics,
            'stratified': stratified,
        }

        # Print summary
        self._print_summary(results)

        return results

    def evaluate_with_uncertainty(
        self,
        dataloader: DataLoader,
        split_name: str = "test",
    ) -> Dict:
        """Evaluate with MC Dropout uncertainty quantification."""
        # First, standard evaluation
        results = self.evaluate(dataloader, split_name)

        # MC Dropout uncertainty
        print(f"\nComputing MC Dropout uncertainty ({self.mc_samples} samples)...")
        all_means = []
        all_stds = []
        all_dg_total = []
        all_dg_components = []
        all_targets = []

        for batch in dataloader:
            batch = {
                k: v.to(self.device) if isinstance(v, torch.Tensor)
                   or hasattr(v, 'to') else v
                for k, v in batch.items()
            }
            mc_results = mc_dropout_predict(
                self.model, batch, self.mc_samples, self.device
            )
            all_means.append(mc_results['mean'])
            all_stds.append(mc_results['std'])
            all_dg_total.append(mc_results['dg_total_mean'])
            all_dg_components.append(mc_results['dg_components_mean'])
            all_targets.append(batch['logs'].cpu().numpy())

        predictions = np.concatenate(all_means)
        mc_stds = np.concatenate(all_stds)
        dg_total = np.concatenate(all_dg_total)
        dg_components = np.concatenate(all_dg_components)
        targets = np.concatenate(all_targets)

        # Physics-aware uncertainty
        uncertainties = physics_aware_uncertainty(
            mc_stds, dg_total, dg_components, beta=0.1
        )

        # UQ metrics
        uq_metrics = compute_all_uq_metrics(predictions, targets, uncertainties)
        results['uncertainty'] = uq_metrics

        print(f"  ECE: {uq_metrics['ece']:.4f}")
        print(f"  AUSE: {uq_metrics['ause']:.4f}")
        print(f"  Spearman rho: {uq_metrics['spearman_rho']:.4f}")
        print(f"  NLL: {uq_metrics['nll']:.4f}")
        print(f"  Coverage@90%: {uq_metrics['coverage_90']:.1%}")

        return results

    def _stratified_analysis(
        self,
        logs_pred: np.ndarray,
        logs_target: np.ndarray,
        mw: np.ndarray,
        logp: np.ndarray,
        tpsa: np.ndarray,
        n_donors: np.ndarray,
    ) -> Dict:
        """Performance stratified by molecular properties."""
        strata = {
            'MW>500': mw > 500,
            'LogP>5': logp > 5,
            'TPSA>150': tpsa > 150,
            'HBD>5': n_donors > 5,
        }

        results = {}
        for name, mask in strata.items():
            n = mask.sum()
            if n > 0:
                metrics = compute_regression_metrics(
                    logs_pred[mask], logs_target[mask]
                )
                results[name] = {
                    'n': int(n),
                    'rmse': metrics['rmse'],
                    'mae': metrics['mae'],
                }
        return results

    def _print_summary(self, results: Dict):
        """Print evaluation summary."""
        r = results['regression']
        p = results['physics']
        print(f"\n{'='*60}")
        print(f"Evaluation: {results['split']} ({results['n_samples']} samples)")
        print(f"{'='*60}")
        print(f"  RMSE:      {r['rmse']:.4f}")
        print(f"  MAE:       {r['mae']:.4f}")
        print(f"  R²:        {r['r2']:.4f}")
        print(f"  Pearson r: {r['pearson_r']:.4f}")
        print(f"  ---")
        print(f"  TVR(>5):     {p['tvr_5']:.1%}")
        print(f"  Consist(<2): {p['consistency_2']:.1%}")
        print(f"  ECE_phys:    {p['ece_physics']:.2f} kJ/mol")
        print(f"  BVR:         {p['bvr']:.1%}")
        if 'mvr' in p:
            print(f"  MVR:         {p['mvr']:.1%}")

        if results.get('stratified'):
            print(f"  --- Stratified ---")
            for name, m in results['stratified'].items():
                print(f"  {name}: RMSE={m['rmse']:.4f} (n={m['n']})")
        print(f"{'='*60}\n")
