# Supplementary material for: Physics-informed deep learning for molecular solubility prediction: integrating thermodynamic constraints with neural network architectures
Source: Sci Rep. 2026 Apr 27;16:19450. doi: 10.1038/s41598-026-49635-4 (PMC13287665; doi:10.1038/s41598-026-49635-4)
Supplement: Supplementary file 2 — Supplementary Material 2 [file 41598_2026_49635_MOESM2_ESM.gz › pinn_solubility/evaluation/uncertainty.py]

"""
Uncertainty Quantification.

Physics-aware uncertainty combining:
    1. Monte Carlo Dropout (50 forward passes with dropout active)
    2. Thermodynamic consistency penalty

Metrics:
    - ECE: Expected Calibration Error
    - AUSE: Area Under Sparsification Error
    - Spearman rho: Correlation between uncertainty and error
    - NLL: Negative Log-Likelihood
    - Coverage@90%: Fraction within 90% prediction intervals
"""
import numpy as np
from scipy import stats
from typing import Dict, Tuple

import torch
import torch.nn as nn


def mc_dropout_predict(
    model: nn.Module,
    batch: Dict,
    n_samples: int = 50,
    device: str = 'cuda',
) -> Dict[str, np.ndarray]:
    """
    Monte Carlo Dropout prediction.

    Runs n_samples forward passes with dropout enabled.

    Returns:
        Dict with:
            'mean': mean prediction (N,)
            'std': standard deviation (N,)
            'samples': all samples (n_samples, N)
            'dg_total_mean': mean total dG
            'dg_components_mean': mean sum of components
    """
    model.train()  # Enable dropout

    all_logs = []
    all_dg_total = []
    all_dg_components = []

    with torch.no_grad():
        for _ in range(n_samples):
            outputs = model(batch)
            all_logs.append(outputs['logs_final'].cpu().numpy())
            all_dg_total.append(outputs['dg_total'].cpu().numpy())
            component_sum = (
                outputs['dg_cavity'] + outputs['dg_elec']
                + outputs['dg_vdw'] + outputs['dg_hbond']
            ).cpu().numpy()
            all_dg_components.append(component_sum)

    model.eval()

    all_logs = np.stack(all_logs, axis=0)       # (n_samples, N)
    all_dg_total = np.stack(all_dg_total, axis=0)
    all_dg_components = np.stack(all_dg_components, axis=0)

    return {
        'mean': all_logs.mean(axis=0),
        'std': all_logs.std(axis=0),
        'samples': all_logs,
        'dg_total_mean': all_dg_total.mean(axis=0),
        'dg_components_mean': all_dg_components.mean(axis=0),
    }


def physics_aware_uncertainty(
    mc_std: np.ndarray,
    dg_total: np.ndarray,
    dg_components: np.ndarray,
    beta: float = 0.1,
) -> np.ndarray:
    """
    Physics-aware uncertainty combining MC dropout std with
    thermodynamic consistency penalty.

    sigma_physics = sigma_mc + beta * |dG_total - dG_components|

    Args:
        mc_std: (N,) MC dropout standard deviation
        dg_total: (N,) total predicted dG
        dg_components: (N,) sum of predicted component dGs
        beta: Weight for physics violation penalty

    Returns:
        (N,) physics-aware uncertainty estimates
    """
    conservation_error = np.abs(dg_total - dg_components)
    return mc_std + beta * conservation_error


def compute_ece(
    predictions: np.ndarray,
    targets: np.ndarray,
    uncertainties: np.ndarray,
    n_bins: int = 10,
) -> float:
    """
    Expected Calibration Error.

    Measures alignment between predicted confidence and empirical accuracy.
    """
    errors = np.abs(predictions - targets)

    # Bin by uncertainty
    bin_edges = np.percentile(uncertainties, np.linspace(0, 100, n_bins + 1))
    bin_edges[-1] += 1e-6

    ece = 0.0
    for i in range(n_bins):
        mask = (uncertainties >= bin_edges[i]) & (uncertainties < bin_edges[i + 1])
        if mask.sum() == 0:
            continue

        bin_uncertainty = uncertainties[mask].mean()
        bin_error = errors[mask].mean()

        ece += mask.sum() * np.abs(bin_uncertainty - bin_error)

    ece /= len(predictions)
    return float(ece)


def compute_ause(
    predictions: np.ndarray,
    targets: np.ndarray,
    uncertainties: np.ndarray,
    n_points: int = 20,
) -> float:
    """
    Area Under Sparsification Error.

    Measures how well uncertainty ordering correlates with actual errors.
    Lower AUSE means uncertainty better identifies bad predictions.
    """
    errors = (predictions - targets) ** 2

    # Sort by uncertainty (ascending - most confident first)
    sorted_idx = np.argsort(uncertainties)
    sorted_errors = errors[sorted_idx]

    # Compute RMSE at each retention fraction
    fractions = np.linspace(0.05, 1.0, n_points)
    rmses = []
    for frac in fractions:
        n_keep = max(1, int(frac * len(sorted_errors)))
        rmse = np.sqrt(sorted_errors[:n_keep].mean())
        rmses.append(rmse)

    # Random baseline
    random_rmse = np.sqrt(errors.mean())

    # AUSE = area between sparsification curve and random baseline
    rmses = np.array(rmses)
    ause = np.trapz(rmses, fractions) - np.trapz(
        np.full_like(fractions, random_rmse), fractions
    )

    return float(abs(ause))


def compute_coverage(
    predictions: np.ndarray,
    targets: np.ndarray,
    uncertainties: np.ndarray,
    confidence: float = 0.9,
) -> float:
    """
    Coverage at given confidence level.

    Fraction of true values within prediction intervals.
    Assumes Gaussian distribution.
    """
    z = stats.norm.ppf(0.5 + confidence / 2)
    lower = predictions - z * uncertainties
    upper = predictions + z * uncertainties

    covered = (targets >= lower) & (targets <= upper)
    return float(covered.mean())


def compute_nll(
    predictions: np.ndarray,
    targets: np.ndarray,
    uncertainties: np.ndarray,
) -> float:
    """
    Negative Log-Likelihood assuming Gaussian predictions.
    """
    var = uncertainties ** 2 + 1e-8
    nll = 0.5 * np.mean(
        np.log(2 * np.pi * var)
        + (predictions - targets) ** 2 / var
    )
    return float(nll)


def compute_all_uq_metrics(
    predictions: np.ndarray,
    targets: np.ndarray,
    uncertainties: np.ndarray,
) -> Dict[str, float]:
    """
    Compute all uncertainty quantification metrics.
    """
    errors = np.abs(predictions - targets)
    spearman_rho, _ = stats.spearmanr(uncertainties, errors)

    return {
        'ece': compute_ece(predictions, targets, uncertainties),
        'ause': compute_ause(predictions, targets, uncertainties),
        'spearman_rho': float(spearman_rho),
        'nll': compute_nll(predictions, targets, uncertainties),
        'coverage_90': compute_coverage(predictions, targets, uncertainties, 0.9),
        'coverage_95': compute_coverage(predictions, targets, uncertainties, 0.95),
    }
