# Supplementary material for: Physics-informed deep learning for molecular solubility prediction: integrating thermodynamic constraints with neural network architectures
Source: Sci Rep. 2026 Apr 27;16:19450. doi: 10.1038/s41598-026-49635-4 (PMC13287665; doi:10.1038/s41598-026-49635-4)
Supplement: Supplementary file 2 — Supplementary Material 2 [file 41598_2026_49635_MOESM2_ESM.gz › pinn_solubility/utils/visualization.py]

"""
Visualization utilities for plotting results.

Generates Figure 3, 4, 5 style plots from the paper.
"""
import numpy as np
import matplotlib.pyplot as plt
import matplotlib
matplotlib.use('Agg')
import seaborn as sns
from typing import Dict, List, Optional


def plot_training_history(history: Dict, save_path: str = None):
    """Plot training curves (loss, RMSE, TVR, LR, alpha)."""
    fig, axes = plt.subplots(2, 3, figsize=(18, 10))

    # Loss
    axes[0, 0].plot(history['train_loss'], label='Train', alpha=0.8)
    axes[0, 0].plot(history['val_loss'], label='Val', alpha=0.8)
    axes[0, 0].set_xlabel('Epoch')
    axes[0, 0].set_ylabel('Loss')
    axes[0, 0].set_title('Training & Validation Loss')
    axes[0, 0].legend()
    axes[0, 0].set_yscale('log')

    # RMSE
    axes[0, 1].plot(history['val_rmse'], color='steelblue')
    axes[0, 1].set_xlabel('Epoch')
    axes[0, 1].set_ylabel('RMSE (log units)')
    axes[0, 1].set_title('Validation RMSE')
    axes[0, 1].axhline(y=0.5, color='gray', ls='--', alpha=0.5, label='Clinical threshold')
    axes[0, 1].legend()

    # TVR
    axes[0, 2].plot(history['val_tvr'], color='coral')
    axes[0, 2].set_xlabel('Epoch')
    axes[0, 2].set_ylabel('TVR')
    axes[0, 2].set_title('Thermodynamic Violation Rate')

    # Physics scale
    axes[1, 0].plot(history['physics_scale'], color='green')
    axes[1, 0].set_xlabel('Epoch')
    axes[1, 0].set_ylabel('Scale')
    axes[1, 0].set_title('Physics Loss Scale')
    axes[1, 0].axvline(x=50, color='gray', ls='--', alpha=0.5, label='Stage 2 start')
    axes[1, 0].legend()

    # Learning rate
    axes[1, 1].plot(history['lr'], color='purple')
    axes[1, 1].set_xlabel('Epoch')
    axes[1, 1].set_ylabel('LR')
    axes[1, 1].set_title('Learning Rate (Cosine Annealing)')
    axes[1, 1].set_yscale('log')

    # Alpha (trust parameter)
    axes[1, 2].plot(history['alpha'], color='orange')
    axes[1, 2].set_xlabel('Epoch')
    axes[1, 2].set_ylabel('Alpha')
    axes[1, 2].set_title('Consistency Layer Trust Parameter')

    plt.tight_layout()
    if save_path:
        plt.savefig(save_path, dpi=150, bbox_inches='tight')
    plt.close()


def plot_predictions_scatter(
    predictions: np.ndarray,
    targets: np.ndarray,
    title: str = "Predicted vs Experimental logS",
    save_path: str = None,
):
    """Scatter plot of predicted vs experimental solubility."""
    fig, ax = plt.subplots(1, 1, figsize=(8, 8))

    ax.scatter(targets, predictions, alpha=0.3, s=10, c='steelblue')

    # Diagonal
    lim_min = min(targets.min(), predictions.min()) - 0.5
    lim_max = max(targets.max(), predictions.max()) + 0.5
    ax.plot([lim_min, lim_max], [lim_min, lim_max], 'r--', lw=1.5, label='Perfect')

    # Error bands
    ax.fill_between(
        [lim_min, lim_max], [lim_min - 1, lim_max - 1], [lim_min + 1, lim_max + 1],
        alpha=0.1, color='red', label='±1 log unit'
    )

    ax.set_xlabel('Experimental logS', fontsize=12)
    ax.set_ylabel('Predicted logS', fontsize=12)
    ax.set_title(title, fontsize=14)
    ax.legend()
    ax.set_xlim(lim_min, lim_max)
    ax.set_ylim(lim_min, lim_max)
    ax.set_aspect('equal')

    if save_path:
        plt.savefig(save_path, dpi=150, bbox_inches='tight')
    plt.close()


def plot_energy_components(
    pred_cavity: np.ndarray,
    pred_elec: np.ndarray,
    pred_vdw: np.ndarray,
    pred_hbond: np.ndarray,
    qm_cavity: np.ndarray = None,
    qm_elec: np.ndarray = None,
    qm_vdw: np.ndarray = None,
    qm_hbond: np.ndarray = None,
    save_path: str = None,
):
    """Plot predicted vs QM energy components (Figure 4 style)."""
    fig, axes = plt.subplots(2, 2, figsize=(12, 12))
    components = [
        ('Cavity (ΔG_cav)', pred_cavity, qm_cavity, axes[0, 0]),
        ('Electrostatic (ΔG_elec)', pred_elec, qm_elec, axes[0, 1]),
        ('van der Waals (ΔG_vdW)', pred_vdw, qm_vdw, axes[1, 0]),
        ('H-bonding (ΔG_Hbond)', pred_hbond, qm_hbond, axes[1, 1]),
    ]

    for name, pred, qm, ax in components:
        if qm is not None:
            ax.scatter(qm, pred, alpha=0.4, s=15, c='steelblue')
            lim_min = min(qm.min(), pred.min()) - 2
            lim_max = max(qm.max(), pred.max()) + 2
            ax.plot([lim_min, lim_max], [lim_min, lim_max], 'r--', lw=1)

            from scipy.stats import pearsonr
            r, _ = pearsonr(qm, pred)
            r2 = r ** 2
            ax.set_title(f'{name}\nR²={r2:.3f}, r={r:.3f}', fontsize=11)
            ax.set_xlabel('DFT-Calculated (kJ/mol)')
            ax.set_ylabel('Predicted (kJ/mol)')
        else:
            ax.hist(pred, bins=50, color='steelblue', alpha=0.7)
            ax.set_title(f'{name} Distribution')
            ax.set_xlabel('Energy (kJ/mol)')
            ax.set_ylabel('Count')

    plt.tight_layout()
    if save_path:
        plt.savefig(save_path, dpi=150, bbox_inches='tight')
    plt.close()


def plot_method_comparison(
    methods: List[str],
    rmse_random: List[float],
    rmse_scaffold: List[float],
    save_path: str = None,
):
    """Bar chart comparing methods on random vs scaffold split (Figure 3a)."""
    fig, ax = plt.subplots(figsize=(12, 6))

    x = np.arange(len(methods))
    width = 0.35

    bars1 = ax.bar(x - width / 2, rmse_random, width, label='Random split',
                   color='steelblue', alpha=0.8)
    bars2 = ax.bar(x + width / 2, rmse_scaffold, width, label='Scaffold split',
                   color='coral', alpha=0.8)

    ax.axhline(y=0.5, color='gray', ls='--', alpha=0.5, label='Clinical threshold')
    ax.set_xlabel('Method')
    ax.set_ylabel('RMSE (log units)')
    ax.set_title('Predictive Accuracy: Random vs Scaffold Split')
    ax.set_xticks(x)
    ax.set_xticklabels(methods, rotation=45, ha='right')
    ax.legend()

    plt.tight_layout()
    if save_path:
        plt.savefig(save_path, dpi=150, bbox_inches='tight')
    plt.close()


def plot_calibration(
    predictions: np.ndarray,
    targets: np.ndarray,
    uncertainties: np.ndarray,
    n_bins: int = 10,
    save_path: str = None,
):
    """Calibration plot (Figure 5a style)."""
    errors = np.abs(predictions - targets)

    bin_edges = np.percentile(uncertainties, np.linspace(0, 100, n_bins + 1))
    bin_centers = []
    bin_errors = []

    for i in range(n_bins):
        mask = (uncertainties >= bin_edges[i]) & (uncertainties < bin_edges[i + 1] + 1e-6)
        if mask.sum() > 0:
            bin_centers.append(uncertainties[mask].mean())
            bin_errors.append(errors[mask].mean())

    fig, ax = plt.subplots(figsize=(8, 8))
    ax.plot([0, max(bin_centers) * 1.1], [0, max(bin_centers) * 1.1],
            'k--', label='Perfect calibration', alpha=0.5)
    ax.plot(bin_centers, bin_errors, 'bo-', label='PINN', markersize=8)
    ax.set_xlabel('Predicted Uncertainty', fontsize=12)
    ax.set_ylabel('Empirical Error', fontsize=12)
    ax.set_title('Calibration Plot', fontsize=14)
    ax.legend()

    if save_path:
        plt.savefig(save_path, dpi=150, bbox_inches='tight')
    plt.close()


def plot_learning_curves(
    data_fractions: List[float],
    rmse_pinn: List[float],
    rmse_baseline: Dict[str, List[float]],
    save_path: str = None,
):
    """Learning curves showing data efficiency (Figure 3c)."""
    fig, ax = plt.subplots(figsize=(10, 7))

    ax.plot(data_fractions, rmse_pinn, 'ro-', label='PINN (Ours)',
            linewidth=2, markersize=8)

    colors = ['steelblue', 'green', 'purple', 'orange']
    for i, (name, rmses) in enumerate(rmse_baseline.items()):
        ax.plot(data_fractions, rmses, f'{colors[i % len(colors)]}o--',
                label=name, linewidth=1.5, markersize=6, alpha=0.7)

    ax.set_xlabel('Training Data Size (%)', fontsize=12)
    ax.set_ylabel('Test RMSE (log units)', fontsize=12)
    ax.set_title('Data Efficiency: Learning Curves', fontsize=14)
    ax.set_xscale('log')
    ax.legend()

    if save_path:
        plt.savefig(save_path, dpi=150, bbox_inches='tight')
    plt.close()
