# Supplementary material for: Physics-informed deep learning for molecular solubility prediction: integrating thermodynamic constraints with neural network architectures
Source: Sci Rep. 2026 Apr 27;16:19450. doi: 10.1038/s41598-026-49635-4 (PMC13287665; doi:10.1038/s41598-026-49635-4)
Supplement: Supplementary file 2 — Supplementary Material 2 [file 41598_2026_49635_MOESM2_ESM.gz › pinn_solubility/utils/chemistry.py]

"""
Chemistry utility functions using RDKit.
Provides molecular featurization for graph, SMILES, and physics features.
"""
import numpy as np
from typing import List, Tuple, Dict, Optional

try:
    from rdkit import Chem
    from rdkit.Chem import (
        AllChem, Descriptors, rdMolDescriptors, Crippen,
        rdFreeSASA, Lipinski
    )
    from rdkit.Chem.rdMolDescriptors import CalcTPSA
    HAS_RDKIT = True
except ImportError:
    HAS_RDKIT = False
    print("Warning: RDKit not installed. Chemistry features will be unavailable.")


# ─── Atom featurization ───────────────────────────────────────────────

ATOM_TYPES = [
    'C', 'N', 'O', 'S', 'F', 'Cl', 'Br', 'I', 'P', 'Si',
    'B', 'Na', 'K', 'Ca', 'Fe', 'Zn', 'Cu', 'Mg', 'Se', 'Other'
]
HYBRIDIZATIONS = [
    Chem.rdchem.HybridizationType.SP,
    Chem.rdchem.HybridizationType.SP2,
    Chem.rdchem.HybridizationType.SP3,
    Chem.rdchem.HybridizationType.SP3D,
    Chem.rdchem.HybridizationType.SP3D2,
] if HAS_RDKIT else []

CHIRALITY_TYPES = [
    Chem.rdchem.ChiralType.CHI_UNSPECIFIED,
    Chem.rdchem.ChiralType.CHI_TETRAHEDRAL_CW,
    Chem.rdchem.ChiralType.CHI_TETRAHEDRAL_CCW,
    Chem.rdchem.ChiralType.CHI_OTHER,
] if HAS_RDKIT else []


def one_hot(value, choices: list) -> List[int]:
    """One-hot encode a value from a list of choices."""
    encoding = [0] * (len(choices) + 1)  # +1 for unknown
    try:
        idx = choices.index(value)
        encoding[idx] = 1
    except ValueError:
        encoding[-1] = 1  # unknown
    return encoding


def get_atom_features(atom) -> np.ndarray:
    """
    Compute atom-level features (78-dimensional).
    Features: atom type (20+1), degree (6+1), hybridization (5+1),
              aromaticity (1), formal charge (1), num Hs (5+1),
              chirality (4+1), in ring (1), ...
    """
    features = []
    # Atom type one-hot (21 dim)
    features += one_hot(atom.GetSymbol(), ATOM_TYPES)
    # Degree one-hot (7 dim)
    features += one_hot(atom.GetDegree(), [0, 1, 2, 3, 4, 5])
    # Hybridization one-hot (6 dim)
    features += one_hot(atom.GetHybridization(), HYBRIDIZATIONS)
    # Aromaticity (1 dim)
    features.append(int(atom.GetIsAromatic()))
    # Formal charge (1 dim, normalized)
    features.append(atom.GetFormalCharge())
    # Num Hs one-hot (5 dim)
    features += one_hot(atom.GetTotalNumHs(), [0, 1, 2, 3])
    # Chirality one-hot (5 dim)
    features += one_hot(atom.GetChiralTag(), CHIRALITY_TYPES)
    # In ring (1 dim)
    features.append(int(atom.IsInRing()))
    # Atomic number (normalized, 1 dim)
    features.append(atom.GetAtomicNum() / 100.0)
    # Mass (normalized, 1 dim)
    features.append(atom.GetMass() / 200.0)
    # Num radical electrons (1 dim)
    features.append(atom.GetNumRadicalElectrons())

    return np.array(features, dtype=np.float32)


# ─── Bond featurization ───────────────────────────────────────────────

BOND_TYPES = [
    Chem.rdchem.BondType.SINGLE,
    Chem.rdchem.BondType.DOUBLE,
    Chem.rdchem.BondType.TRIPLE,
    Chem.rdchem.BondType.AROMATIC,
] if HAS_RDKIT else []

BOND_STEREO = [
    Chem.rdchem.BondStereo.STEREONONE,
    Chem.rdchem.BondStereo.STEREOANY,
    Chem.rdchem.BondStereo.STEREOZ,
    Chem.rdchem.BondStereo.STEREOE,
] if HAS_RDKIT else []


def get_bond_features(bond) -> np.ndarray:
    """
    Compute bond-level features (12-dimensional).
    Features: bond type (4+1), aromaticity (1), ring membership (1),
              conjugation (1), stereo (4+1)
    """
    features = []
    # Bond type one-hot (5 dim)
    features += one_hot(bond.GetBondType(), BOND_TYPES)
    # Is aromatic (1 dim)
    features.append(int(bond.GetIsAromatic()))
    # In ring (1 dim)
    features.append(int(bond.IsInRing()))
    # Is conjugated (1 dim)
    features.append(int(bond.GetIsConjugated()))
    # Stereo (5 dim -- not used in paper but included for completeness)
    # features += one_hot(bond.GetStereo(), BOND_STEREO)

    return np.array(features, dtype=np.float32)


# ─── Molecular graph construction ─────────────────────────────────────

def mol_to_graph(smiles: str) -> Optional[Dict]:
    """
    Convert SMILES to molecular graph data.

    Returns:
        Dict with keys:
            'atom_features': np.ndarray (N_atoms, atom_feat_dim)
            'edge_index': np.ndarray (2, N_edges)  -- bidirectional
            'edge_features': np.ndarray (N_edges, bond_feat_dim)
            'num_atoms': int
    """
    mol = Chem.MolFromSmiles(smiles)
    if mol is None:
        return None

    # Atom features
    atom_features = []
    for atom in mol.GetAtoms():
        atom_features.append(get_atom_features(atom))
    atom_features = np.stack(atom_features, axis=0)

    # Edge index and features (bidirectional)
    edge_index = []
    edge_features = []
    for bond in mol.GetBonds():
        i = bond.GetBeginAtomIdx()
        j = bond.GetEndAtomIdx()
        bf = get_bond_features(bond)
        # Add both directions
        edge_index.append([i, j])
        edge_index.append([j, i])
        edge_features.append(bf)
        edge_features.append(bf)

    if len(edge_index) == 0:
        # Single atom molecule
        edge_index = np.zeros((2, 0), dtype=np.int64)
        edge_features = np.zeros((0, 8), dtype=np.float32)
    else:
        edge_index = np.array(edge_index, dtype=np.int64).T
        edge_features = np.stack(edge_features, axis=0)

    return {
        'atom_features': atom_features,
        'edge_index': edge_index,
        'edge_features': edge_features,
        'num_atoms': len(atom_features),
    }


# ─── Physics features ─────────────────────────────────────────────────

def compute_sasa(mol, probe_radius: float = 1.4) -> float:
    """Compute Solvent Accessible Surface Area using Shrake-Rupley algorithm."""
    try:
        AllChem.EmbedMolecule(mol, AllChem.ETKDGv3())
        AllChem.MMFFOptimizeMolecule(mol)
        radii = rdFreeSASA.classifyAtoms(mol)
        sasa = rdFreeSASA.CalcSASA(mol, radii, probeRadius=probe_radius)
        return sasa
    except Exception:
        # Fallback: estimate from heavy atom count
        return Descriptors.HeavyAtomCount(mol) * 15.0


def compute_gasteiger_charges(mol) -> np.ndarray:
    """Compute Gasteiger partial charges."""
    try:
        AllChem.ComputeGasteigerCharges(mol)
        charges = []
        for atom in mol.GetAtoms():
            charge = atom.GetDoubleProp('_GasteigerCharge')
            if np.isnan(charge) or np.isinf(charge):
                charge = 0.0
            charges.append(charge)
        return np.array(charges, dtype=np.float32)
    except Exception:
        return np.zeros(mol.GetNumAtoms(), dtype=np.float32)


def count_hbond_donors(mol) -> int:
    """Count hydrogen bond donors using SMARTS [NH1,NH2,OH]."""
    pattern = Chem.MolFromSmarts('[#7H1,#7H2,#8H1]')
    if pattern is None:
        return Lipinski.NumHDonors(mol)
    matches = mol.GetSubstructMatches(pattern)
    return len(matches)


def count_hbond_acceptors(mol) -> int:
    """Count hydrogen bond acceptors using SMARTS [N,O]."""
    pattern = Chem.MolFromSmarts('[#7,#8]')
    if pattern is None:
        return Lipinski.NumHAcceptors(mol)
    matches = mol.GetSubstructMatches(pattern)
    return len(matches)


def compute_physics_features(smiles: str, probe_radius: float = 1.4) -> Optional[np.ndarray]:
    """
    Compute 12 physics-related features for a molecule.

    Features:
        0. SASA (Solvent-Accessible Surface Area)
        1. Molecular volume (van der Waals)
        2. Total Gasteiger charge (sum)
        3. Max positive charge
        4. Min negative charge
        5. Charge range
        6. H-bond donors count
        7. H-bond acceptors count
        8. LogP (Crippen)
        9. TPSA (Topological Polar Surface Area)
        10. Polarizability estimate (heavy atoms * 1.5 + aromatic * 0.5)
        11. Molecular weight (normalized)
    """
    mol = Chem.MolFromSmiles(smiles)
    if mol is None:
        return None

    mol_h = Chem.AddHs(mol)

    # SASA
    sasa = compute_sasa(mol_h, probe_radius)

    # Volume
    try:
        AllChem.EmbedMolecule(mol_h, AllChem.ETKDGv3())
        volume = AllChem.ComputeMolVolume(mol_h)
    except Exception:
        volume = Descriptors.HeavyAtomCount(mol) * 10.0

    # Charges
    charges = compute_gasteiger_charges(mol)
    total_charge = float(charges.sum())
    max_pos = float(charges.max()) if len(charges) > 0 else 0.0
    min_neg = float(charges.min()) if len(charges) > 0 else 0.0
    charge_range = max_pos - min_neg

    # H-bond
    n_donors = count_hbond_donors(mol)
    n_acceptors = count_hbond_acceptors(mol)

    # LogP
    logp = Crippen.MolLogP(mol)

    # TPSA
    tpsa = CalcTPSA(mol)

    # Polarizability estimate
    n_heavy = Descriptors.HeavyAtomCount(mol)
    n_aromatic = sum(1 for atom in mol.GetAtoms() if atom.GetIsAromatic())
    polarizability = n_heavy * 1.5 + n_aromatic * 0.5

    # Molecular weight
    mw = Descriptors.ExactMolWt(mol)

    features = np.array([
        sasa,
        volume,
        total_charge,
        max_pos,
        min_neg,
        charge_range,
        float(n_donors),
        float(n_acceptors),
        logp,
        tpsa,
        polarizability,
        mw / 500.0,  # Normalize
    ], dtype=np.float32)

    return features


# ─── SMILES tokenization (simplified BPE) ──────────────────────────────

# Basic SMILES character-level tokenizer
# In practice, use a trained BPE tokenizer; here we use character-level as baseline
SMILES_CHARS = [
    'C', 'c', 'N', 'n', 'O', 'o', 'S', 's', 'F', 'P', 'p',
    'B', 'b', 'I', 'H', 'Cl', 'Br', 'Si', 'Se',
    '(', ')', '[', ']', '=', '#', '@', '+', '-', '.',
    '/', '\\', '%', '0', '1', '2', '3', '4', '5', '6', '7', '8', '9',
    '<PAD>', '<UNK>', '<BOS>', '<EOS>',
]
CHAR_TO_IDX = {c: i for i, c in enumerate(SMILES_CHARS)}


def tokenize_smiles(smiles: str, max_length: int = 256) -> np.ndarray:
    """
    Tokenize SMILES string to integer indices.
    Uses character-level tokenization as a simplified alternative to BPE.
    """
    tokens = []
    i = 0
    while i < len(smiles) and len(tokens) < max_length - 2:
        # Check for two-character tokens (Cl, Br, Si, Se)
        if i + 1 < len(smiles) and smiles[i:i+2] in CHAR_TO_IDX:
            tokens.append(CHAR_TO_IDX[smiles[i:i+2]])
            i += 2
        elif smiles[i] in CHAR_TO_IDX:
            tokens.append(CHAR_TO_IDX[smiles[i]])
            i += 1
        else:
            tokens.append(CHAR_TO_IDX.get('<UNK>', 1))
            i += 1

    # Pad or truncate
    pad_idx = CHAR_TO_IDX.get('<PAD>', 0)
    while len(tokens) < max_length:
        tokens.append(pad_idx)

    return np.array(tokens[:max_length], dtype=np.int64)


def randomize_smiles(smiles: str) -> str:
    """Generate random equivalent SMILES (data augmentation)."""
    mol = Chem.MolFromSmiles(smiles)
    if mol is None:
        return smiles
    try:
        random_smiles = Chem.MolToSmiles(mol, doRandom=True)
        return random_smiles
    except Exception:
        return smiles


# ─── Scaffold utilities ────────────────────────────────────────────────

def get_bemis_murcko_scaffold(smiles: str) -> str:
    """Get Bemis-Murcko scaffold for a molecule."""
    from rdkit.Chem.Scaffolds import MurckoScaffold
    mol = Chem.MolFromSmiles(smiles)
    if mol is None:
        return ""
    try:
        scaffold = MurckoScaffold.GetScaffoldForMol(mol)
        return Chem.MolToSmiles(scaffold)
    except Exception:
        return ""
