# Supplementary material for: Physics-informed deep learning for molecular solubility prediction: integrating thermodynamic constraints with neural network architectures
Source: Sci Rep. 2026 Apr 27;16:19450. doi: 10.1038/s41598-026-49635-4 (PMC13287665; doi:10.1038/s41598-026-49635-4)
Supplement: Supplementary file 2 — Supplementary Material 2 [file 41598_2026_49635_MOESM2_ESM.gz › pinn_solubility/configs/default_config.py]

"""
Default configuration for PINN Solubility Prediction.
All hyperparameters as described in the paper.
"""
from dataclasses import dataclass, field
from typing import List, Tuple


@dataclass
class DataConfig:
    aqsoldb_path: str = "data/aqsoldb.csv"
    qm_thermo_path: str = "data/qm_thermo.csv"
    n_aqsoldb: int = 9982
    n_qm_thermo: int = 1500
    train_ratio: float = 0.80
    val_ratio: float = 0.05
    test_ratio: float = 0.15
    max_smiles_length: int = 256
    smiles_vocab_size: int = 512


@dataclass
class GATConfig:
    num_layers: int = 6
    hidden_dim: int = 256
    num_heads: int = 8
    output_dim: int = 384
    dropout: float = 0.2
    atom_feature_dim: int = 78
    bond_feature_dim: int = 12


@dataclass
class SMILESCNNConfig:
    vocab_size: int = 512
    embed_dim: int = 256
    kernel_sizes: List[int] = field(default_factory=lambda: [5, 7, 11])
    num_filters: int = 256
    output_dim: int = 192
    dropout: float = 0.2


@dataclass
class PhysicsConfig:
    input_dim: int = 12
    hidden_dim: int = 128
    output_dim: int = 64
    gamma_water: float = 0.0227
    probe_radius: float = 1.4
    hbond_donor_init: float = 6.3
    hbond_acceptor_init: float = 4.2
    R: float = 8.314e-3  # kJ/(mol·K)
    T: float = 298.0


@dataclass
class ModelConfig:
    gat: GATConfig = field(default_factory=GATConfig)
    smiles_cnn: SMILESCNNConfig = field(default_factory=SMILESCNNConfig)
    physics: PhysicsConfig = field(default_factory=PhysicsConfig)
    combined_dim: int = 576
    shared_hidden_dims: List[int] = field(default_factory=lambda: [1024, 512])
    shared_output_dim: int = 512
    head_hidden_dim: int = 256
    head_output_dim: int = 1
    consistency_alpha_init: float = 0.5
    dropout: float = 0.2
    weight_decay: float = 1e-5
    grad_clip_norm: float = 1.0


@dataclass
class LossConfig:
    lambda_thermo: float = 0.5
    lambda_conservation: float = 0.3
    lambda_monotonicity: float = 0.1
    lambda_bounds: float = 0.2
    alpha_component: float = 0.5
    logs_upper: float = 2.0
    logs_lower: float = -12.0
    tvr_threshold_major: float = 5.0
    tvr_threshold_minor: float = 2.0


@dataclass
class TrainingConfig:
    optimizer: str = "adamw"
    learning_rate: float = 3e-4
    betas: Tuple[float, float] = (0.9, 0.999)
    T_max: int = 200
    eta_min: float = 1e-6
    batch_size: int = 128
    gradient_accumulation_steps: int = 4
    warmup_epochs: int = 50
    physics_epochs: int = 150
    physics_rampup_epochs: int = 50
    total_epochs: int = 200
    patience: int = 30
    selection_rmse_weight: float = 0.7
    selection_tvr_weight: float = 0.3
    mc_dropout_samples: int = 50
    device: str = "cuda"
    num_workers: int = 4
    seed: int = 42


@dataclass
class Config:
    data: DataConfig = field(default_factory=DataConfig)
    model: ModelConfig = field(default_factory=ModelConfig)
    loss: LossConfig = field(default_factory=LossConfig)
    training: TrainingConfig = field(default_factory=TrainingConfig)
    output_dir: str = "outputs"
    checkpoint_dir: str = "checkpoints"
    log_dir: str = "logs"


def get_default_config() -> Config:
    return Config()
