# Supplementary material for: Physics-informed deep learning for molecular solubility prediction: integrating thermodynamic constraints with neural network architectures
Source: Sci Rep. 2026 Apr 27;16:19450. doi: 10.1038/s41598-026-49635-4 (PMC13287665; doi:10.1038/s41598-026-49635-4)
Supplement: Supplementary file 2 — Supplementary Material 2 [file 41598_2026_49635_MOESM2_ESM.gz › pinn_solubility/training/trainer.py]

"""
Two-stage training pipeline for the PINN model.

Stage 1 (Warm-up, 50 epochs): Data loss only (lambda_physics = 0)
Stage 2 (Physics-informed, 150 epochs):
    - First 50 epochs: linear ramp-up of physics weights
    - Last 100 epochs: full physics constraints

Uses AdamW optimizer, cosine annealing LR, gradient clipping,
and early stopping based on combined metric: 0.7*RMSE + 0.3*TVR.
"""
import os
import time
import math
import numpy as np
from typing import Dict, Optional

import torch
import torch.nn as nn
from torch.utils.data import DataLoader
from torch.optim import AdamW
from torch.optim.lr_scheduler import CosineAnnealingLR

from models.pinn_model import PINNSolubilityModel
from losses.combined_loss import CombinedLoss
from evaluation.metrics import compute_regression_metrics
from evaluation.physics_metrics import compute_tvr


class Trainer:
    """Two-stage PINN trainer."""

    def __init__(
        self,
        model: PINNSolubilityModel,
        loss_fn: CombinedLoss,
        train_loader: DataLoader,
        val_loader: DataLoader,
        config,
        device: str = 'cuda',
    ):
        self.model = model.to(device)
        self.loss_fn = loss_fn
        self.train_loader = train_loader
        self.val_loader = val_loader
        self.config = config
        self.device = device

        # Optimizer
        self.optimizer = AdamW(
            model.parameters(),
            lr=config.training.learning_rate,
            betas=config.training.betas,
            weight_decay=config.model.weight_decay,
        )

        # Cosine annealing scheduler
        self.scheduler = CosineAnnealingLR(
            self.optimizer,
            T_max=config.training.T_max,
            eta_min=config.training.eta_min,
        )

        # Training state
        self.best_metric = float('inf')
        self.patience_counter = 0
        self.best_state = None
        self.history = {
            'train_loss': [], 'val_loss': [], 'val_rmse': [],
            'val_tvr': [], 'val_metric': [], 'lr': [],
            'physics_scale': [], 'alpha': [],
        }

    def train_epoch(self, epoch: int) -> Dict[str, float]:
        """Train for one epoch."""
        self.model.train()
        total_loss = 0.0
        loss_components = {}
        n_batches = 0
        accum_steps = self.config.training.gradient_accumulation_steps

        self.optimizer.zero_grad()

        for batch_idx, batch in enumerate(self.train_loader):
            # Move to device
            batch = self._to_device(batch)

            # Forward pass
            outputs = self.model(batch)

            # Compute loss
            losses = self.loss_fn(
                outputs, batch,
                epoch=epoch,
                warmup_epochs=self.config.training.warmup_epochs,
                rampup_epochs=self.config.training.physics_rampup_epochs,
            )

            # Gradient accumulation
            loss = losses['total'] / accum_steps
            loss.backward()

            if (batch_idx + 1) % accum_steps == 0:
                # Gradient clipping
                nn.utils.clip_grad_norm_(
                    self.model.parameters(),
                    self.config.model.grad_clip_norm,
                )
                self.optimizer.step()
                self.optimizer.zero_grad()

            total_loss += losses['total'].item()
            for k, v in losses.items():
                if k != 'total' and isinstance(v, (int, float)):
                    loss_components[k] = loss_components.get(k, 0) + v
                elif k != 'total' and isinstance(v, torch.Tensor):
                    loss_components[k] = loss_components.get(k, 0) + v.item()
            n_batches += 1

        avg_loss = total_loss / max(n_batches, 1)
        avg_components = {k: v / max(n_batches, 1) for k, v in loss_components.items()}
        avg_components['total'] = avg_loss

        return avg_components

    @torch.no_grad()
    def validate(self, epoch: int) -> Dict[str, float]:
        """Validate on validation set."""
        self.model.eval()
        all_preds = []
        all_targets = []
        all_dg_total = []
        all_dg_components = []
        total_loss = 0.0
        n_batches = 0

        for batch in self.val_loader:
            batch = self._to_device(batch)
            outputs = self.model(batch)

            losses = self.loss_fn(
                outputs, batch,
                epoch=epoch,
                warmup_epochs=self.config.training.warmup_epochs,
                rampup_epochs=self.config.training.physics_rampup_epochs,
            )

            total_loss += losses['total'].item()
            all_preds.append(outputs['logs_final'].cpu())
            all_targets.append(batch['logs'].cpu())
            all_dg_total.append(outputs['dg_total'].cpu())

            component_sum = (
                outputs['dg_cavity'] + outputs['dg_elec']
                + outputs['dg_vdw'] + outputs['dg_hbond']
            ).cpu()
            all_dg_components.append(component_sum)
            n_batches += 1

        preds = torch.cat(all_preds)
        targets = torch.cat(all_targets)
        dg_total = torch.cat(all_dg_total)
        dg_components = torch.cat(all_dg_components)

        # Regression metrics
        metrics = compute_regression_metrics(preds.numpy(), targets.numpy())

        # Physics metrics (TVR on raw outputs)
        tvr = compute_tvr(dg_total.numpy(), dg_components.numpy(), threshold=5.0)

        # Combined selection metric
        combined_metric = (
            self.config.training.selection_rmse_weight * metrics['rmse']
            + self.config.training.selection_tvr_weight * tvr
        )

        # Get current alpha
        alpha = self.model.consistency_layer.alpha.item()

        results = {
            'loss': total_loss / max(n_batches, 1),
            'rmse': metrics['rmse'],
            'mae': metrics['mae'],
            'r2': metrics['r2'],
            'pearson_r': metrics['pearson_r'],
            'tvr': tvr,
            'combined_metric': combined_metric,
            'alpha': alpha,
        }
        return results

    def train(self) -> Dict:
        """Full two-stage training loop."""
        print(f"Starting training on {self.device}")
        print(f"  Model parameters: {self.model.count_parameters():,}")
        print(f"  Total epochs: {self.config.training.total_epochs}")
        print(f"  Stage 1 (warmup): {self.config.training.warmup_epochs} epochs")
        print(f"  Stage 2 (physics): {self.config.training.physics_epochs} epochs")
        print()

        for epoch in range(self.config.training.total_epochs):
            t0 = time.time()

            # Stage indicator
            if epoch < self.config.training.warmup_epochs:
                stage = "Warmup"
            elif epoch < self.config.training.warmup_epochs + self.config.training.physics_rampup_epochs:
                stage = "Ramp-up"
            else:
                stage = "Full Physics"

            # Train
            train_metrics = self.train_epoch(epoch)

            # Validate
            val_metrics = self.validate(epoch)

            # Update LR
            self.scheduler.step()
            current_lr = self.optimizer.param_groups[0]['lr']

            # Record history
            self.history['train_loss'].append(train_metrics['total'])
            self.history['val_loss'].append(val_metrics['loss'])
            self.history['val_rmse'].append(val_metrics['rmse'])
            self.history['val_tvr'].append(val_metrics['tvr'])
            self.history['val_metric'].append(val_metrics['combined_metric'])
            self.history['lr'].append(current_lr)
            self.history['physics_scale'].append(
                train_metrics.get('physics_scale', 0.0)
            )
            self.history['alpha'].append(val_metrics['alpha'])

            # Early stopping check
            if val_metrics['combined_metric'] < self.best_metric:
                self.best_metric = val_metrics['combined_metric']
                self.best_state = {
                    k: v.cpu().clone() for k, v in self.model.state_dict().items()
                }
                self.patience_counter = 0
                marker = " *"
            else:
                self.patience_counter += 1
                marker = ""

            dt = time.time() - t0

            # Print progress
            if epoch % 5 == 0 or marker:
                print(
                    f"Epoch {epoch:3d} [{stage:12s}] "
                    f"Loss: {train_metrics['total']:.4f} | "
                    f"Val RMSE: {val_metrics['rmse']:.4f} | "
                    f"TVR: {val_metrics['tvr']:.1%} | "
                    f"R²: {val_metrics['r2']:.4f} | "
                    f"α: {val_metrics['alpha']:.3f} | "
                    f"LR: {current_lr:.2e} | "
                    f"{dt:.1f}s{marker}"
                )

            # Early stopping
            if self.patience_counter >= self.config.training.patience:
                print(f"\nEarly stopping at epoch {epoch} (patience={self.config.training.patience})")
                break

        # Load best model
        if self.best_state is not None:
            self.model.load_state_dict(self.best_state)
            print(f"\nLoaded best model (metric: {self.best_metric:.4f})")

        # Print H-bond weights
        hb = self.model.get_hbond_weights()
        print(f"Learned H-bond weights: w_donor={hb['w_donor']:.2f}, w_acceptor={hb['w_acceptor']:.2f}")

        return self.history

    def save_checkpoint(self, path: str):
        """Save model checkpoint."""
        os.makedirs(os.path.dirname(path), exist_ok=True)
        torch.save({
            'model_state_dict': self.model.state_dict(),
            'optimizer_state_dict': self.optimizer.state_dict(),
            'scheduler_state_dict': self.scheduler.state_dict(),
            'best_metric': self.best_metric,
            'history': self.history,
        }, path)

    def load_checkpoint(self, path: str):
        """Load model checkpoint."""
        checkpoint = torch.load(path, map_location=self.device)
        self.model.load_state_dict(checkpoint['model_state_dict'])
        self.optimizer.load_state_dict(checkpoint['optimizer_state_dict'])
        self.scheduler.load_state_dict(checkpoint['scheduler_state_dict'])
        self.best_metric = checkpoint['best_metric']
        self.history = checkpoint['history']

    def _to_device(self, batch: Dict) -> Dict:
        """Move batch to device."""
        moved = {}
        for k, v in batch.items():
            if isinstance(v, torch.Tensor):
                moved[k] = v.to(self.device)
            elif hasattr(v, 'to'):  # PyG Batch
                moved[k] = v.to(self.device)
            else:
                moved[k] = v
        return moved
