# Supplementary material for: Physics-informed deep learning for molecular solubility prediction: integrating thermodynamic constraints with neural network architectures
Source: Sci Rep. 2026 Apr 27;16:19450. doi: 10.1038/s41598-026-49635-4 (PMC13287665; doi:10.1038/s41598-026-49635-4)
Supplement: Supplementary file 2 — Supplementary Material 2 [file 41598_2026_49635_MOESM2_ESM.gz › pinn_solubility/data/dataset.py]

"""
Dataset classes for AqSolDB and QM-Thermo datasets.
Handles molecular graph construction, SMILES tokenization, and physics features.
"""
import os
import numpy as np
import pandas as pd
from typing import Optional, Dict, List, Tuple

import torch
from torch.utils.data import Dataset

try:
    from torch_geometric.data import Data, Batch
except ImportError:
    print("Warning: torch_geometric not installed.")

from utils.chemistry import (
    mol_to_graph, tokenize_smiles, compute_physics_features,
    randomize_smiles, count_hbond_donors, count_hbond_acceptors
)


class SolubilityDataset(Dataset):
    """
    Combined dataset for AqSolDB + QM-Thermo data.

    Each sample contains:
        - Molecular graph (atom features, edge index, edge features)
        - Tokenized SMILES
        - Physics features (12-dim)
        - logS (experimental solubility)
        - QM energy components (if available): cavity, elec, vdw, hbond
        - has_qm: boolean flag
    """

    def __init__(
        self,
        smiles_list: List[str],
        logs_list: List[float],
        qm_energies: Optional[Dict[str, List[float]]] = None,
        max_smiles_length: int = 256,
        augment_smiles: bool = False,
        probe_radius: float = 1.4,
    ):
        """
        Args:
            smiles_list: List of SMILES strings
            logs_list: List of experimental logS values
            qm_energies: Dict with keys 'cavity', 'electrostatic', 'vdw', 'hbond'
                          containing lists of QM-calculated energies (kJ/mol).
                          Use None for molecules without QM data.
            max_smiles_length: Maximum SMILES token length
            augment_smiles: Whether to use randomized SMILES augmentation
            probe_radius: Probe radius for SASA calculation
        """
        self.smiles_list = smiles_list
        self.logs_list = logs_list
        self.max_smiles_length = max_smiles_length
        self.augment_smiles = augment_smiles
        self.probe_radius = probe_radius

        # QM energy components
        self.has_qm = [False] * len(smiles_list)
        self.qm_cavity = [0.0] * len(smiles_list)
        self.qm_elec = [0.0] * len(smiles_list)
        self.qm_vdw = [0.0] * len(smiles_list)
        self.qm_hbond = [0.0] * len(smiles_list)

        if qm_energies is not None:
            for i in range(len(smiles_list)):
                if (qm_energies['cavity'][i] is not None and
                    not np.isnan(qm_energies['cavity'][i])):
                    self.has_qm[i] = True
                    self.qm_cavity[i] = qm_energies['cavity'][i]
                    self.qm_elec[i] = qm_energies['electrostatic'][i]
                    self.qm_vdw[i] = qm_energies['vdw'][i]
                    self.qm_hbond[i] = qm_energies['hbond'][i]

        # Pre-compute features that are expensive
        self._precompute_features()

    def _precompute_features(self):
        """Pre-compute graph and physics features for all molecules."""
        self.graphs = []
        self.physics_feats = []
        self.smiles_tokens = []
        self.valid_indices = []

        for i, smi in enumerate(self.smiles_list):
            graph = mol_to_graph(smi)
            phys = compute_physics_features(smi, self.probe_radius)
            tokens = tokenize_smiles(smi, self.max_smiles_length)

            if graph is not None and phys is not None:
                self.graphs.append(graph)
                self.physics_feats.append(phys)
                self.smiles_tokens.append(tokens)
                self.valid_indices.append(i)

        print(f"  Successfully processed {len(self.valid_indices)}/{len(self.smiles_list)} molecules")

    def __len__(self) -> int:
        return len(self.valid_indices)

    def __getitem__(self, idx: int) -> Dict:
        orig_idx = self.valid_indices[idx]
        graph = self.graphs[idx]
        phys = self.physics_feats[idx]

        # SMILES augmentation
        if self.augment_smiles:
            smi = randomize_smiles(self.smiles_list[orig_idx])
            tokens = tokenize_smiles(smi, self.max_smiles_length)
        else:
            tokens = self.smiles_tokens[idx]

        # Build PyG Data object
        data = Data(
            x=torch.tensor(graph['atom_features'], dtype=torch.float32),
            edge_index=torch.tensor(graph['edge_index'], dtype=torch.long),
            edge_attr=torch.tensor(graph['edge_features'], dtype=torch.float32),
        )

        return {
            'graph': data,
            'smiles_tokens': torch.tensor(tokens, dtype=torch.long),
            'physics_features': torch.tensor(phys, dtype=torch.float32),
            'logs': torch.tensor(self.logs_list[orig_idx], dtype=torch.float32),
            'has_qm': torch.tensor(self.has_qm[orig_idx], dtype=torch.bool),
            'qm_cavity': torch.tensor(self.qm_cavity[orig_idx], dtype=torch.float32),
            'qm_elec': torch.tensor(self.qm_elec[orig_idx], dtype=torch.float32),
            'qm_vdw': torch.tensor(self.qm_vdw[orig_idx], dtype=torch.float32),
            'qm_hbond': torch.tensor(self.qm_hbond[orig_idx], dtype=torch.float32),
            'smiles': self.smiles_list[orig_idx],
        }


def custom_collate_fn(batch: List[Dict]) -> Dict:
    """
    Custom collate function to handle PyG Data objects alongside tensors.
    """
    graphs = Batch.from_data_list([item['graph'] for item in batch])

    return {
        'graph': graphs,
        'smiles_tokens': torch.stack([item['smiles_tokens'] for item in batch]),
        'physics_features': torch.stack([item['physics_features'] for item in batch]),
        'logs': torch.stack([item['logs'] for item in batch]),
        'has_qm': torch.stack([item['has_qm'] for item in batch]),
        'qm_cavity': torch.stack([item['qm_cavity'] for item in batch]),
        'qm_elec': torch.stack([item['qm_elec'] for item in batch]),
        'qm_vdw': torch.stack([item['qm_vdw'] for item in batch]),
        'qm_hbond': torch.stack([item['qm_hbond'] for item in batch]),
    }


def load_aqsoldb(path: str) -> pd.DataFrame:
    """
    Load and preprocess AqSolDB dataset.
    Expected columns: 'SMILES', 'Solubility' (logS)
    """
    df = pd.read_csv(path)
    # Standardize column names
    if 'Name' in df.columns:
        pass
    if 'SMILES' not in df.columns:
        for col in df.columns:
            if 'smiles' in col.lower():
                df = df.rename(columns={col: 'SMILES'})
                break
    if 'Solubility' not in df.columns:
        for col in df.columns:
            if 'solubility' in col.lower() or 'logs' in col.lower():
                df = df.rename(columns={col: 'Solubility'})
                break

    # Remove duplicates
    df = df.drop_duplicates(subset='SMILES')
    # Remove NaN
    df = df.dropna(subset=['SMILES', 'Solubility'])

    print(f"Loaded AqSolDB: {len(df)} molecules")
    return df


def load_qm_thermo(path: str) -> pd.DataFrame:
    """
    Load QM-Thermo dataset with energy decompositions.
    Expected columns: 'SMILES', 'dG_cavity', 'dG_electrostatic', 'dG_vdw', 'dG_hbond'
    """
    df = pd.read_csv(path)
    print(f"Loaded QM-Thermo: {len(df)} molecules")
    return df
