# Supplementary material for: Physics-informed deep learning for molecular solubility prediction: integrating thermodynamic constraints with neural network architectures
Source: Sci Rep. 2026 Apr 27;16:19450. doi: 10.1038/s41598-026-49635-4 (PMC13287665; doi:10.1038/s41598-026-49635-4)
Supplement: Supplementary file 2 — Supplementary Material 2 [file 41598_2026_49635_MOESM2_ESM.gz › pinn_solubility/data/splits.py]

"""
Data splitting utilities: random split and scaffold split.
"""
import numpy as np
from typing import List, Tuple, Dict
from collections import defaultdict

from utils.chemistry import get_bemis_murcko_scaffold


def random_split(
    n_samples: int,
    train_ratio: float = 0.80,
    val_ratio: float = 0.05,
    test_ratio: float = 0.15,
    seed: int = 42,
) -> Tuple[List[int], List[int], List[int]]:
    """
    Random train/val/test split.

    Returns:
        (train_indices, val_indices, test_indices)
    """
    rng = np.random.RandomState(seed)
    indices = rng.permutation(n_samples)

    n_train = int(n_samples * train_ratio)
    n_val = int(n_samples * val_ratio)

    train_idx = indices[:n_train].tolist()
    val_idx = indices[n_train:n_train + n_val].tolist()
    test_idx = indices[n_train + n_val:].tolist()

    print(f"Random split: train={len(train_idx)}, val={len(val_idx)}, test={len(test_idx)}")
    return train_idx, val_idx, test_idx


def scaffold_split(
    smiles_list: List[str],
    train_ratio: float = 0.80,
    val_ratio: float = 0.05,
    test_ratio: float = 0.15,
    seed: int = 42,
) -> Tuple[List[int], List[int], List[int]]:
    """
    Bemis-Murcko scaffold split.
    Scaffolds are assigned entirely to train or test to evaluate
    extrapolation to novel chemical scaffolds.

    Returns:
        (train_indices, val_indices, test_indices)
    """
    # Group molecules by scaffold
    scaffold_to_indices: Dict[str, List[int]] = defaultdict(list)
    for i, smi in enumerate(smiles_list):
        scaffold = get_bemis_murcko_scaffold(smi)
        scaffold_to_indices[scaffold].append(i)

    # Sort scaffolds by size (largest first for more balanced splits)
    scaffolds = list(scaffold_to_indices.keys())
    rng = np.random.RandomState(seed)
    rng.shuffle(scaffolds)
    # Sort by group size (descending) for better balance
    scaffolds.sort(key=lambda s: len(scaffold_to_indices[s]), reverse=True)

    n_total = len(smiles_list)
    n_train = int(n_total * train_ratio)
    n_val = int(n_total * val_ratio)

    train_idx, val_idx, test_idx = [], [], []

    for scaffold in scaffolds:
        indices = scaffold_to_indices[scaffold]
        if len(train_idx) + len(indices) <= n_train:
            train_idx.extend(indices)
        elif len(val_idx) + len(indices) <= n_val:
            val_idx.extend(indices)
        else:
            test_idx.extend(indices)

    # Shuffle within each split
    rng.shuffle(train_idx)
    rng.shuffle(val_idx)
    rng.shuffle(test_idx)

    print(f"Scaffold split: train={len(train_idx)}, val={len(val_idx)}, test={len(test_idx)}")
    print(f"  Unique scaffolds: {len(scaffold_to_indices)}")
    return train_idx, val_idx, test_idx
